# Supplementary material for: Transcriptome signature of cell viability predicts drug response and drug interaction in Mycobacterium tuberculosis
Source: Cell Rep Methods. 2021 Dec 6;1(8):100123. doi: 10.1016/j.crmeth.2021.100123 (PMC8688151; doi:10.1016/j.crmeth.2021.100123)
Supplement: Table S1. Metadata of the GEO compendium used for training DRonA, related to manual labelling of Mtb transcriptomes and training and running DRonA sections in STAR Methods [file mmc2.xlsx]

## Sheet: Table S1
GSM ID	Exp_type	GSE ID	GPL ID	Sample description	Experiment description	Sample Organism	Sample class	Drug
GSM2671198	Expression profiling by high throughput sequencing	GSE100097	GPL23592	Dextrose stationary phase, biological replicate 2	A glance over drug detoxification systems through the transcriptomic profiling of Mycobacterium tuberculosis during lipid metabolism (Submitter supplied) Tuberculosis (TB) is currently the number one killer among infectious diseases worldwide. Lipids are abundant molecules during the infectious cycle of Mycobacterium tuberculosis (Mtb) and studies better mimicking its actual metabolic state durin…	Mycobacterium tuberculosis H37Rv	DRonA classified non-viable	NA
GSM2671197	Expression profiling by high throughput sequencing	GSE100097	GPL23592	Dextrose stationary phase, biological replicate 1	A glance over drug detoxification systems through the transcriptomic profiling of Mycobacterium tuberculosis during lipid metabolism (Submitter supplied) Tuberculosis (TB) is currently the number one killer among infectious diseases worldwide. Lipids are abundant molecules during the infectious cycle of Mycobacterium tuberculosis (Mtb) and studies better mimicking its actual metabolic state durin…	Mycobacterium tuberculosis H37Rv	DRonA classified non-viable	NA
GSM2687695	Expression profiling by array	GSE100596	GPL23636	WT Mtb NHS 3	Gene expression profile of WT and phoP mutant Mtb under heat-shock condition (Submitter supplied) Heat-shock of 1 hr 30 min was given to WT and phoP mutant Mtb and gene expression profile was studied	Mycobacterium tuberculosis	DRonA classified non-viable	NA
GSM2687694	Expression profiling by array	GSE100596	GPL23636	WT Mtb HS 3	Gene expression profile of WT and phoP mutant Mtb under heat-shock condition (Submitter supplied) Heat-shock of 1 hr 30 min was given to WT and phoP mutant Mtb and gene expression profile was studied	Mycobacterium tuberculosis	DRonA classified non-viable	NA
GSM2687693	Expression profiling by array	GSE100596	GPL23636	phoP mutant HS 3	Gene expression profile of WT and phoP mutant Mtb under heat-shock condition (Submitter supplied) Heat-shock of 1 hr 30 min was given to WT and phoP mutant Mtb and gene expression profile was studied	Mycobacterium tuberculosis	DRonA classified non-viable	NA
GSM2687692	Expression profiling by array	GSE100596	GPL23636	phoP mutant NHS 3	Gene expression profile of WT and phoP mutant Mtb under heat-shock condition (Submitter supplied) Heat-shock of 1 hr 30 min was given to WT and phoP mutant Mtb and gene expression profile was studied	Mycobacterium tuberculosis	DRonA classified non-viable	NA
GSM2687691	Expression profiling by array	GSE100596	GPL23636	phoP mutant NHS 2	Gene expression profile of WT and phoP mutant Mtb under heat-shock condition (Submitter supplied) Heat-shock of 1 hr 30 min was given to WT and phoP mutant Mtb and gene expression profile was studied	Mycobacterium tuberculosis	DRonA classified non-viable	NA
GSM2698699	Expression profiling by array	GSE101048	GPL13237	Vit C-treated 24 h_ Rep 3	Temporal response of Mycobacterium tuberculosis H37Rv to vitamin C exposure. (Submitter supplied) Transcriptional profiling of M.tuberculosis to 10 mM vitamin C at 0.25, 0.5, 1, 2 , 4, 8 and 24 h compared to gene expression profile of untreated M. tuberculosis culture (0 h).	Mycobacterium tuberculosis H37Rv	DRonA classified non-viable	NA
GSM2698698	Expression profiling by array	GSE101048	GPL13237	Vit C-treated 24 h_ Rep 2	Temporal response of Mycobacterium tuberculosis H37Rv to vitamin C exposure. (Submitter supplied) Transcriptional profiling of M.tuberculosis to 10 mM vitamin C at 0.25, 0.5, 1, 2 , 4, 8 and 24 h compared to gene expression profile of untreated M. tuberculosis culture (0 h).	Mycobacterium tuberculosis H37Rv	DRonA classified non-viable	NA
GSM2698695	Expression profiling by array	GSE101048	GPL13237	Vit C-treated 8 h_ Rep 2	Temporal response of Mycobacterium tuberculosis H37Rv to vitamin C exposure. (Submitter supplied) Transcriptional profiling of M.tuberculosis to 10 mM vitamin C at 0.25, 0.5, 1, 2 , 4, 8 and 24 h compared to gene expression profile of untreated M. tuberculosis culture (0 h).	Mycobacterium tuberculosis H37Rv	DRonA classified non-viable	NA
GSM391469	Expression profiling by array	GSE10336	GPL8431	Gene Expression profiling of M.bovis BCG strain under hypoxia DyeSwap	Gene Expression profiling of M. bovis BCG strain under hypoxia (Submitter supplied) Objective of the study is to find out the differentially regulated genes in Mycobacterium bovis BCG subjected to hypoxic condition. Gene expression profiling was carried out using Agilent microarray platform. Keywords: Hypoxia response	Mycobacterium tuberculosis variant bovis BCG; Mycobacterium tuberculosis H37Rv	DRonA classified non-viable	NA
GSM391468	Expression profiling by array	GSE10336	GPL8431	Gene Expression profiling of M.bovis BCG strain under hypoxia	Gene Expression profiling of M. bovis BCG strain under hypoxia (Submitter supplied) Objective of the study is to find out the differentially regulated genes in Mycobacterium bovis BCG subjected to hypoxic condition. Gene expression profiling was carried out using Agilent microarray platform. Keywords: Hypoxia response	Mycobacterium tuberculosis variant bovis BCG; Mycobacterium tuberculosis H37Rv	DRonA classified non-viable	NA
GSM2773473	Expression profiling by array	GSE103551	GPL23988	Replicate 1: LIX48 versus LIX47	LIX48 (H37Ra-devR overexpression) versus LIX47 (control strain) and LIX50 (H37Rv-devR overexpression) versus LIX49 (control strain) (Submitter supplied) Transcription analysis of M. tuberculosis H37Ra devR overexpressing strain (LIX48) versus empty vector control strain (LIX47); H37Rv devR overexpressing strain t (LIX50) versus empty vector control strain (LIX49) to study the effect of DevR overe…	Mycobacterium tuberculosis	DRonA classified non-viable	NA
GSM2773476	Expression profiling by array	GSE103551	GPL23988	Replicate 2: LIX50 versus LIX49 (Dye Swap)	LIX48 (H37Ra-devR overexpression) versus LIX47 (control strain) and LIX50 (H37Rv-devR overexpression) versus LIX49 (control strain) (Submitter supplied) Transcription analysis of M. tuberculosis H37Ra devR overexpressing strain (LIX48) versus empty vector control strain (LIX47); H37Rv devR overexpressing strain t (LIX50) versus empty vector control strain (LIX49) to study the effect of DevR overe…	Mycobacterium tuberculosis	DRonA classified non-viable	NA
GSM2773475	Expression profiling by array	GSE103551	GPL23988	Replicate 1: LIX50 versus LIX49	LIX48 (H37Ra-devR overexpression) versus LIX47 (control strain) and LIX50 (H37Rv-devR overexpression) versus LIX49 (control strain) (Submitter supplied) Transcription analysis of M. tuberculosis H37Ra devR overexpressing strain (LIX48) versus empty vector control strain (LIX47); H37Rv devR overexpressing strain t (LIX50) versus empty vector control strain (LIX49) to study the effect of DevR overe…	Mycobacterium tuberculosis	DRonA classified non-viable	NA
GSM2773474	Expression profiling by array	GSE103551	GPL23988	Replicate 2: LIX48 versus LIX47 (Dye Swap)	LIX48 (H37Ra-devR overexpression) versus LIX47 (control strain) and LIX50 (H37Rv-devR overexpression) versus LIX49 (control strain) (Submitter supplied) Transcription analysis of M. tuberculosis H37Ra devR overexpressing strain (LIX48) versus empty vector control strain (LIX47); H37Rv devR overexpressing strain t (LIX50) versus empty vector control strain (LIX49) to study the effect of DevR overe…	Mycobacterium tuberculosis	DRonA classified non-viable	NA
GSM262629	Expression profiling by array	GSE10391	GPL4369	F1.D06.v1.12958467	In vitro dormancy achieved by multiple stresses in Mycobacterium tuberculosis (Submitter supplied) The human pathogen, Mycobacterium tuberculosis, develops a dormant infection, in which organisms survive within the body. We established a unique in vitro dormancy model based on the characterization of drug-resistance to INH and rifampin. M. tuberculosis cells were maintained in controlled and defi…	Mycobacterium tuberculosis H37Rv; Mycobacterium tuberculosis	DRonA classified non-viable	NA
GSM262651	Expression profiling by array	GSE10391	GPL4369	F2.D12.v1.12947601	In vitro dormancy achieved by multiple stresses in Mycobacterium tuberculosis (Submitter supplied) The human pathogen, Mycobacterium tuberculosis, develops a dormant infection, in which organisms survive within the body. We established a unique in vitro dormancy model based on the characterization of drug-resistance to INH and rifampin. M. tuberculosis cells were maintained in controlled and defi…	Mycobacterium tuberculosis H37Rv; Mycobacterium tuberculosis	DRonA classified non-viable	NA
GSM262650	Expression profiling by array	GSE10391	GPL4369	F1.D12.v1.12958476	In vitro dormancy achieved by multiple stresses in Mycobacterium tuberculosis (Submitter supplied) The human pathogen, Mycobacterium tuberculosis, develops a dormant infection, in which organisms survive within the body. We established a unique in vitro dormancy model based on the characterization of drug-resistance to INH and rifampin. M. tuberculosis cells were maintained in controlled and defi…	Mycobacterium tuberculosis H37Rv; Mycobacterium tuberculosis	DRonA classified non-viable	NA
GSM262653	Expression profiling by array	GSE10391	GPL4369	F2.D12.v1.12947611	In vitro dormancy achieved by multiple stresses in Mycobacterium tuberculosis (Submitter supplied) The human pathogen, Mycobacterium tuberculosis, develops a dormant infection, in which organisms survive within the body. We established a unique in vitro dormancy model based on the characterization of drug-resistance to INH and rifampin. M. tuberculosis cells were maintained in controlled and defi…	Mycobacterium tuberculosis H37Rv; Mycobacterium tuberculosis	DRonA classified non-viable	NA
GSM262652	Expression profiling by array	GSE10391	GPL4369	F2.D12.v1.12947603	In vitro dormancy achieved by multiple stresses in Mycobacterium tuberculosis (Submitter supplied) The human pathogen, Mycobacterium tuberculosis, develops a dormant infection, in which organisms survive within the body. We established a unique in vitro dormancy model based on the characterization of drug-resistance to INH and rifampin. M. tuberculosis cells were maintained in controlled and defi…	Mycobacterium tuberculosis H37Rv; Mycobacterium tuberculosis	DRonA classified non-viable	NA
GSM262658	Expression profiling by array	GSE10391	GPL4388	F10.D09.v2.109386	In vitro dormancy achieved by multiple stresses in Mycobacterium tuberculosis (Submitter supplied) The human pathogen, Mycobacterium tuberculosis, develops a dormant infection, in which organisms survive within the body. We established a unique in vitro dormancy model based on the characterization of drug-resistance to INH and rifampin. M. tuberculosis cells were maintained in controlled and defi…	Mycobacterium tuberculosis H37Rv; Mycobacterium tuberculosis	DRonA classified non-viable	NA
GSM262643	Expression profiling by array	GSE10391	GPL4388	F6.D06.v2.106062	In vitro dormancy achieved by multiple stresses in Mycobacterium tuberculosis (Submitter supplied) The human pathogen, Mycobacterium tuberculosis, develops a dormant infection, in which organisms survive within the body. We established a unique in vitro dormancy model based on the characterization of drug-resistance to INH and rifampin. M. tuberculosis cells were maintained in controlled and defi…	Mycobacterium tuberculosis H37Rv; Mycobacterium tuberculosis	DRonA classified non-viable	NA
GSM262641	Expression profiling by array	GSE10391	GPL4388	F4.D06.v2.110338	In vitro dormancy achieved by multiple stresses in Mycobacterium tuberculosis (Submitter supplied) The human pathogen, Mycobacterium tuberculosis, develops a dormant infection, in which organisms survive within the body. We established a unique in vitro dormancy model based on the characterization of drug-resistance to INH and rifampin. M. tuberculosis cells were maintained in controlled and defi…	Mycobacterium tuberculosis H37Rv; Mycobacterium tuberculosis	DRonA classified non-viable	NA
GSM262605	Expression profiling by array	GSE10391	GPL4388	F5.D02.v2.111491	In vitro dormancy achieved by multiple stresses in Mycobacterium tuberculosis (Submitter supplied) The human pathogen, Mycobacterium tuberculosis, develops a dormant infection, in which organisms survive within the body. We established a unique in vitro dormancy model based on the characterization of drug-resistance to INH and rifampin. M. tuberculosis cells were maintained in controlled and defi…	Mycobacterium tuberculosis H37Rv; Mycobacterium tuberculosis	DRonA classified non-viable	NA
GSM262655	Expression profiling by array	GSE10391	GPL4388	F10.D03.v2.109220	In vitro dormancy achieved by multiple stresses in Mycobacterium tuberculosis (Submitter supplied) The human pathogen, Mycobacterium tuberculosis, develops a dormant infection, in which organisms survive within the body. We established a unique in vitro dormancy model based on the characterization of drug-resistance to INH and rifampin. M. tuberculosis cells were maintained in controlled and defi…	Mycobacterium tuberculosis H37Rv; Mycobacterium tuberculosis	DRonA classified non-viable	NA
GSM262654	Expression profiling by array	GSE10391	GPL4369	F2.D12.v1.12947612	In vitro dormancy achieved by multiple stresses in Mycobacterium tuberculosis (Submitter supplied) The human pathogen, Mycobacterium tuberculosis, develops a dormant infection, in which organisms survive within the body. We established a unique in vitro dormancy model based on the characterization of drug-resistance to INH and rifampin. M. tuberculosis cells were maintained in controlled and defi…	Mycobacterium tuberculosis H37Rv; Mycobacterium tuberculosis	DRonA classified non-viable	NA
GSM262657	Expression profiling by array	GSE10391	GPL4388	F10.D09.v2.109385	In vitro dormancy achieved by multiple stresses in Mycobacterium tuberculosis (Submitter supplied) The human pathogen, Mycobacterium tuberculosis, develops a dormant infection, in which organisms survive within the body. We established a unique in vitro dormancy model based on the characterization of drug-resistance to INH and rifampin. M. tuberculosis cells were maintained in controlled and defi…	Mycobacterium tuberculosis H37Rv; Mycobacterium tuberculosis	DRonA classified non-viable	NA
GSM262656	Expression profiling by array	GSE10391	GPL4388	F10.D03.v2.109299	In vitro dormancy achieved by multiple stresses in Mycobacterium tuberculosis (Submitter supplied) The human pathogen, Mycobacterium tuberculosis, develops a dormant infection, in which organisms survive within the body. We established a unique in vitro dormancy model based on the characterization of drug-resistance to INH and rifampin. M. tuberculosis cells were maintained in controlled and defi…	Mycobacterium tuberculosis H37Rv; Mycobacterium tuberculosis	DRonA classified non-viable	NA
GSM262659	Expression profiling by array	GSE10391	GPL4388	F10.D18.v2.109387	In vitro dormancy achieved by multiple stresses in Mycobacterium tuberculosis (Submitter supplied) The human pathogen, Mycobacterium tuberculosis, develops a dormant infection, in which organisms survive within the body. We established a unique in vitro dormancy model based on the characterization of drug-resistance to INH and rifampin. M. tuberculosis cells were maintained in controlled and defi…	Mycobacterium tuberculosis H37Rv; Mycobacterium tuberculosis	DRonA classified non-viable	NA
GSM262648	Expression profiling by array	GSE10391	GPL4369	F1.D12.v1.12946950	In vitro dormancy achieved by multiple stresses in Mycobacterium tuberculosis (Submitter supplied) The human pathogen, Mycobacterium tuberculosis, develops a dormant infection, in which organisms survive within the body. We established a unique in vitro dormancy model based on the characterization of drug-resistance to INH and rifampin. M. tuberculosis cells were maintained in controlled and defi…	Mycobacterium tuberculosis H37Rv; Mycobacterium tuberculosis	DRonA classified non-viable	NA
GSM262665	Expression profiling by array	GSE10391	GPL4388	SV.D18.v2.109394	In vitro dormancy achieved by multiple stresses in Mycobacterium tuberculosis (Submitter supplied) The human pathogen, Mycobacterium tuberculosis, develops a dormant infection, in which organisms survive within the body. We established a unique in vitro dormancy model based on the characterization of drug-resistance to INH and rifampin. M. tuberculosis cells were maintained in controlled and defi…	Mycobacterium tuberculosis H37Rv; Mycobacterium tuberculosis	DRonA classified non-viable	NA
GSM262614	Expression profiling by array	GSE10391	GPL4369	F2.D03.v1.12947614	In vitro dormancy achieved by multiple stresses in Mycobacterium tuberculosis (Submitter supplied) The human pathogen, Mycobacterium tuberculosis, develops a dormant infection, in which organisms survive within the body. We established a unique in vitro dormancy model based on the characterization of drug-resistance to INH and rifampin. M. tuberculosis cells were maintained in controlled and defi…	Mycobacterium tuberculosis H37Rv; Mycobacterium tuberculosis	DRonA classified non-viable	NA
GSM262642	Expression profiling by array	GSE10391	GPL4388	F6.D06.v2.105905	In vitro dormancy achieved by multiple stresses in Mycobacterium tuberculosis (Submitter supplied) The human pathogen, Mycobacterium tuberculosis, develops a dormant infection, in which organisms survive within the body. We established a unique in vitro dormancy model based on the characterization of drug-resistance to INH and rifampin. M. tuberculosis cells were maintained in controlled and defi…	Mycobacterium tuberculosis H37Rv; Mycobacterium tuberculosis	DRonA classified non-viable	NA
GSM262640	Expression profiling by array	GSE10391	GPL4388	F4.D06.v2.110335	In vitro dormancy achieved by multiple stresses in Mycobacterium tuberculosis (Submitter supplied) The human pathogen, Mycobacterium tuberculosis, develops a dormant infection, in which organisms survive within the body. We established a unique in vitro dormancy model based on the characterization of drug-resistance to INH and rifampin. M. tuberculosis cells were maintained in controlled and defi…	Mycobacterium tuberculosis H37Rv; Mycobacterium tuberculosis	DRonA classified non-viable	NA
GSM262646	Expression profiling by array	GSE10391	GPL4369	F1.D12.v1.12946947	In vitro dormancy achieved by multiple stresses in Mycobacterium tuberculosis (Submitter supplied) The human pathogen, Mycobacterium tuberculosis, develops a dormant infection, in which organisms survive within the body. We established a unique in vitro dormancy model based on the characterization of drug-resistance to INH and rifampin. M. tuberculosis cells were maintained in controlled and defi…	Mycobacterium tuberculosis H37Rv; Mycobacterium tuberculosis	DRonA classified non-viable	NA
GSM262647	Expression profiling by array	GSE10391	GPL4369	F1.D12.v1.12946949	In vitro dormancy achieved by multiple stresses in Mycobacterium tuberculosis (Submitter supplied) The human pathogen, Mycobacterium tuberculosis, develops a dormant infection, in which organisms survive within the body. We established a unique in vitro dormancy model based on the characterization of drug-resistance to INH and rifampin. M. tuberculosis cells were maintained in controlled and defi…	Mycobacterium tuberculosis H37Rv; Mycobacterium tuberculosis	DRonA classified non-viable	NA
GSM262644	Expression profiling by array	GSE10391	GPL4369	F1.D12.v1.12946944	In vitro dormancy achieved by multiple stresses in Mycobacterium tuberculosis (Submitter supplied) The human pathogen, Mycobacterium tuberculosis, develops a dormant infection, in which organisms survive within the body. We established a unique in vitro dormancy model based on the characterization of drug-resistance to INH and rifampin. M. tuberculosis cells were maintained in controlled and defi…	Mycobacterium tuberculosis H37Rv; Mycobacterium tuberculosis	DRonA classified non-viable	NA
GSM262645	Expression profiling by array	GSE10391	GPL4369	F1.D12.v1.12946946	In vitro dormancy achieved by multiple stresses in Mycobacterium tuberculosis (Submitter supplied) The human pathogen, Mycobacterium tuberculosis, develops a dormant infection, in which organisms survive within the body. We established a unique in vitro dormancy model based on the characterization of drug-resistance to INH and rifampin. M. tuberculosis cells were maintained in controlled and defi…	Mycobacterium tuberculosis H37Rv; Mycobacterium tuberculosis	DRonA classified non-viable	NA
GSM262649	Expression profiling by array	GSE10391	GPL4369	F1.D12.v1.12958454	In vitro dormancy achieved by multiple stresses in Mycobacterium tuberculosis (Submitter supplied) The human pathogen, Mycobacterium tuberculosis, develops a dormant infection, in which organisms survive within the body. We established a unique in vitro dormancy model based on the characterization of drug-resistance to INH and rifampin. M. tuberculosis cells were maintained in controlled and defi…	Mycobacterium tuberculosis H37Rv; Mycobacterium tuberculosis	DRonA classified non-viable	NA
GSM262666	Expression profiling by array	GSE10391	GPL4388	SV.D18.v2.109692	In vitro dormancy achieved by multiple stresses in Mycobacterium tuberculosis (Submitter supplied) The human pathogen, Mycobacterium tuberculosis, develops a dormant infection, in which organisms survive within the body. We established a unique in vitro dormancy model based on the characterization of drug-resistance to INH and rifampin. M. tuberculosis cells were maintained in controlled and defi…	Mycobacterium tuberculosis H37Rv; Mycobacterium tuberculosis	DRonA classified non-viable	NA
GSM262662	Expression profiling by array	GSE10391	GPL4388	SV.D03.v2.109391	In vitro dormancy achieved by multiple stresses in Mycobacterium tuberculosis (Submitter supplied) The human pathogen, Mycobacterium tuberculosis, develops a dormant infection, in which organisms survive within the body. We established a unique in vitro dormancy model based on the characterization of drug-resistance to INH and rifampin. M. tuberculosis cells were maintained in controlled and defi…	Mycobacterium tuberculosis H37Rv; Mycobacterium tuberculosis	DRonA classified non-viable	NA
GSM262663	Expression profiling by array	GSE10391	GPL4388	SV.D09.v2.109392	In vitro dormancy achieved by multiple stresses in Mycobacterium tuberculosis (Submitter supplied) The human pathogen, Mycobacterium tuberculosis, develops a dormant infection, in which organisms survive within the body. We established a unique in vitro dormancy model based on the characterization of drug-resistance to INH and rifampin. M. tuberculosis cells were maintained in controlled and defi…	Mycobacterium tuberculosis H37Rv; Mycobacterium tuberculosis	DRonA classified non-viable	NA
GSM262596	Expression profiling by array	GSE10391	GPL4388	F6.D01.v2.105841	In vitro dormancy achieved by multiple stresses in Mycobacterium tuberculosis (Submitter supplied) The human pathogen, Mycobacterium tuberculosis, develops a dormant infection, in which organisms survive within the body. We established a unique in vitro dormancy model based on the characterization of drug-resistance to INH and rifampin. M. tuberculosis cells were maintained in controlled and defi…	Mycobacterium tuberculosis H37Rv; Mycobacterium tuberculosis	DRonA classified non-viable	NA
GSM262597	Expression profiling by array	GSE10391	GPL4388	F6.D01.v2.105842	In vitro dormancy achieved by multiple stresses in Mycobacterium tuberculosis (Submitter supplied) The human pathogen, Mycobacterium tuberculosis, develops a dormant infection, in which organisms survive within the body. We established a unique in vitro dormancy model based on the characterization of drug-resistance to INH and rifampin. M. tuberculosis cells were maintained in controlled and defi…	Mycobacterium tuberculosis H37Rv; Mycobacterium tuberculosis	DRonA classified non-viable	NA
GSM262595	Expression profiling by array	GSE10391	GPL4388	F5.D01.v2.111489	In vitro dormancy achieved by multiple stresses in Mycobacterium tuberculosis (Submitter supplied) The human pathogen, Mycobacterium tuberculosis, develops a dormant infection, in which organisms survive within the body. We established a unique in vitro dormancy model based on the characterization of drug-resistance to INH and rifampin. M. tuberculosis cells were maintained in controlled and defi…	Mycobacterium tuberculosis H37Rv; Mycobacterium tuberculosis	DRonA classified non-viable	NA
GSM262623	Expression profiling by array	GSE10391	GPL4388	F7.D03.v2.109810	In vitro dormancy achieved by multiple stresses in Mycobacterium tuberculosis (Submitter supplied) The human pathogen, Mycobacterium tuberculosis, develops a dormant infection, in which organisms survive within the body. We established a unique in vitro dormancy model based on the characterization of drug-resistance to INH and rifampin. M. tuberculosis cells were maintained in controlled and defi…	Mycobacterium tuberculosis H37Rv; Mycobacterium tuberculosis	DRonA classified non-viable	NA
GSM262664	Expression profiling by array	GSE10391	GPL4388	SV.D09.v2.109393	In vitro dormancy achieved by multiple stresses in Mycobacterium tuberculosis (Submitter supplied) The human pathogen, Mycobacterium tuberculosis, develops a dormant infection, in which organisms survive within the body. We established a unique in vitro dormancy model based on the characterization of drug-resistance to INH and rifampin. M. tuberculosis cells were maintained in controlled and defi…	Mycobacterium tuberculosis H37Rv; Mycobacterium tuberculosis	DRonA classified non-viable	NA
GSM262594	Expression profiling by array	GSE10391	GPL4388	F5.D01.v2.111488	In vitro dormancy achieved by multiple stresses in Mycobacterium tuberculosis (Submitter supplied) The human pathogen, Mycobacterium tuberculosis, develops a dormant infection, in which organisms survive within the body. We established a unique in vitro dormancy model based on the characterization of drug-resistance to INH and rifampin. M. tuberculosis cells were maintained in controlled and defi…	Mycobacterium tuberculosis H37Rv; Mycobacterium tuberculosis	DRonA classified non-viable	NA
GSM262619	Expression profiling by array	GSE10391	GPL4388	F5.D03.v2.111486	In vitro dormancy achieved by multiple stresses in Mycobacterium tuberculosis (Submitter supplied) The human pathogen, Mycobacterium tuberculosis, develops a dormant infection, in which organisms survive within the body. We established a unique in vitro dormancy model based on the characterization of drug-resistance to INH and rifampin. M. tuberculosis cells were maintained in controlled and defi…	Mycobacterium tuberculosis H37Rv; Mycobacterium tuberculosis	DRonA classified non-viable	NA
GSM262618	Expression profiling by array	GSE10391	GPL4388	F5.D03.v2.111481	In vitro dormancy achieved by multiple stresses in Mycobacterium tuberculosis (Submitter supplied) The human pathogen, Mycobacterium tuberculosis, develops a dormant infection, in which organisms survive within the body. We established a unique in vitro dormancy model based on the characterization of drug-resistance to INH and rifampin. M. tuberculosis cells were maintained in controlled and defi…	Mycobacterium tuberculosis H37Rv; Mycobacterium tuberculosis	DRonA classified non-viable	NA
GSM262615	Expression profiling by array	GSE10391	GPL4369	F4.D03.v1.12959288	In vitro dormancy achieved by multiple stresses in Mycobacterium tuberculosis (Submitter supplied) The human pathogen, Mycobacterium tuberculosis, develops a dormant infection, in which organisms survive within the body. We established a unique in vitro dormancy model based on the characterization of drug-resistance to INH and rifampin. M. tuberculosis cells were maintained in controlled and defi…	Mycobacterium tuberculosis H37Rv; Mycobacterium tuberculosis	DRonA classified non-viable	NA
GSM262617	Expression profiling by array	GSE10391	GPL4388	F5.D03.v2.110745	In vitro dormancy achieved by multiple stresses in Mycobacterium tuberculosis (Submitter supplied) The human pathogen, Mycobacterium tuberculosis, develops a dormant infection, in which organisms survive within the body. We established a unique in vitro dormancy model based on the characterization of drug-resistance to INH and rifampin. M. tuberculosis cells were maintained in controlled and defi…	Mycobacterium tuberculosis H37Rv; Mycobacterium tuberculosis	DRonA classified non-viable	NA
GSM262616	Expression profiling by array	GSE10391	GPL4369	F4.D03.v1.12959290	In vitro dormancy achieved by multiple stresses in Mycobacterium tuberculosis (Submitter supplied) The human pathogen, Mycobacterium tuberculosis, develops a dormant infection, in which organisms survive within the body. We established a unique in vitro dormancy model based on the characterization of drug-resistance to INH and rifampin. M. tuberculosis cells were maintained in controlled and defi…	Mycobacterium tuberculosis H37Rv; Mycobacterium tuberculosis	DRonA classified non-viable	NA
GSM262611	Expression profiling by array	GSE10391	GPL4388	F7.D02.v2.109571	In vitro dormancy achieved by multiple stresses in Mycobacterium tuberculosis (Submitter supplied) The human pathogen, Mycobacterium tuberculosis, develops a dormant infection, in which organisms survive within the body. We established a unique in vitro dormancy model based on the characterization of drug-resistance to INH and rifampin. M. tuberculosis cells were maintained in controlled and defi…	Mycobacterium tuberculosis H37Rv; Mycobacterium tuberculosis	DRonA classified non-viable	NA
GSM262610	Expression profiling by array	GSE10391	GPL4388	F7.D02.v2.109570	In vitro dormancy achieved by multiple stresses in Mycobacterium tuberculosis (Submitter supplied) The human pathogen, Mycobacterium tuberculosis, develops a dormant infection, in which organisms survive within the body. We established a unique in vitro dormancy model based on the characterization of drug-resistance to INH and rifampin. M. tuberculosis cells were maintained in controlled and defi…	Mycobacterium tuberculosis H37Rv; Mycobacterium tuberculosis	DRonA classified non-viable	NA
GSM262613	Expression profiling by array	GSE10391	GPL4369	F2.D03.v1.12947606	In vitro dormancy achieved by multiple stresses in Mycobacterium tuberculosis (Submitter supplied) The human pathogen, Mycobacterium tuberculosis, develops a dormant infection, in which organisms survive within the body. We established a unique in vitro dormancy model based on the characterization of drug-resistance to INH and rifampin. M. tuberculosis cells were maintained in controlled and defi…	Mycobacterium tuberculosis H37Rv; Mycobacterium tuberculosis	DRonA classified non-viable	NA
GSM262608	Expression profiling by array	GSE10391	GPL4388	F7.D02.v2.109568	In vitro dormancy achieved by multiple stresses in Mycobacterium tuberculosis (Submitter supplied) The human pathogen, Mycobacterium tuberculosis, develops a dormant infection, in which organisms survive within the body. We established a unique in vitro dormancy model based on the characterization of drug-resistance to INH and rifampin. M. tuberculosis cells were maintained in controlled and defi…	Mycobacterium tuberculosis H37Rv; Mycobacterium tuberculosis	DRonA classified non-viable	NA
GSM262609	Expression profiling by array	GSE10391	GPL4388	F7.D02.v2.109569	In vitro dormancy achieved by multiple stresses in Mycobacterium tuberculosis (Submitter supplied) The human pathogen, Mycobacterium tuberculosis, develops a dormant infection, in which organisms survive within the body. We established a unique in vitro dormancy model based on the characterization of drug-resistance to INH and rifampin. M. tuberculosis cells were maintained in controlled and defi…	Mycobacterium tuberculosis H37Rv; Mycobacterium tuberculosis	DRonA classified non-viable	NA
GSM262606	Expression profiling by array	GSE10391	GPL4388	F6.D02.v2.105893	In vitro dormancy achieved by multiple stresses in Mycobacterium tuberculosis (Submitter supplied) The human pathogen, Mycobacterium tuberculosis, develops a dormant infection, in which organisms survive within the body. We established a unique in vitro dormancy model based on the characterization of drug-resistance to INH and rifampin. M. tuberculosis cells were maintained in controlled and defi…	Mycobacterium tuberculosis H37Rv; Mycobacterium tuberculosis	DRonA classified non-viable	NA
GSM262607	Expression profiling by array	GSE10391	GPL4388	F6.D02.v2.105898	In vitro dormancy achieved by multiple stresses in Mycobacterium tuberculosis (Submitter supplied) The human pathogen, Mycobacterium tuberculosis, develops a dormant infection, in which organisms survive within the body. We established a unique in vitro dormancy model based on the characterization of drug-resistance to INH and rifampin. M. tuberculosis cells were maintained in controlled and defi…	Mycobacterium tuberculosis H37Rv; Mycobacterium tuberculosis	DRonA classified non-viable	NA
GSM262604	Expression profiling by array	GSE10391	GPL4388	F5.D02.v2.111490	In vitro dormancy achieved by multiple stresses in Mycobacterium tuberculosis (Submitter supplied) The human pathogen, Mycobacterium tuberculosis, develops a dormant infection, in which organisms survive within the body. We established a unique in vitro dormancy model based on the characterization of drug-resistance to INH and rifampin. M. tuberculosis cells were maintained in controlled and defi…	Mycobacterium tuberculosis H37Rv; Mycobacterium tuberculosis	DRonA classified non-viable	NA
GSM262602	Expression profiling by array	GSE10391	GPL4388	F5.D02.v2.110345	In vitro dormancy achieved by multiple stresses in Mycobacterium tuberculosis (Submitter supplied) The human pathogen, Mycobacterium tuberculosis, develops a dormant infection, in which organisms survive within the body. We established a unique in vitro dormancy model based on the characterization of drug-resistance to INH and rifampin. M. tuberculosis cells were maintained in controlled and defi…	Mycobacterium tuberculosis H37Rv; Mycobacterium tuberculosis	DRonA classified non-viable	NA
GSM262603	Expression profiling by array	GSE10391	GPL4388	F5.D02.v2.110346	In vitro dormancy achieved by multiple stresses in Mycobacterium tuberculosis (Submitter supplied) The human pathogen, Mycobacterium tuberculosis, develops a dormant infection, in which organisms survive within the body. We established a unique in vitro dormancy model based on the characterization of drug-resistance to INH and rifampin. M. tuberculosis cells were maintained in controlled and defi…	Mycobacterium tuberculosis H37Rv; Mycobacterium tuberculosis	DRonA classified non-viable	NA
GSM262600	Expression profiling by array	GSE10391	GPL4388	F7.D01.v2.109566	In vitro dormancy achieved by multiple stresses in Mycobacterium tuberculosis (Submitter supplied) The human pathogen, Mycobacterium tuberculosis, develops a dormant infection, in which organisms survive within the body. We established a unique in vitro dormancy model based on the characterization of drug-resistance to INH and rifampin. M. tuberculosis cells were maintained in controlled and defi…	Mycobacterium tuberculosis H37Rv; Mycobacterium tuberculosis	DRonA classified non-viable	NA
GSM262601	Expression profiling by array	GSE10391	GPL4388	F7.D01.v2.109567	In vitro dormancy achieved by multiple stresses in Mycobacterium tuberculosis (Submitter supplied) The human pathogen, Mycobacterium tuberculosis, develops a dormant infection, in which organisms survive within the body. We established a unique in vitro dormancy model based on the characterization of drug-resistance to INH and rifampin. M. tuberculosis cells were maintained in controlled and defi…	Mycobacterium tuberculosis H37Rv; Mycobacterium tuberculosis	DRonA classified non-viable	NA
GSM262633	Expression profiling by array	GSE10391	GPL4369	F1.D06.v1.12958474	In vitro dormancy achieved by multiple stresses in Mycobacterium tuberculosis (Submitter supplied) The human pathogen, Mycobacterium tuberculosis, develops a dormant infection, in which organisms survive within the body. We established a unique in vitro dormancy model based on the characterization of drug-resistance to INH and rifampin. M. tuberculosis cells were maintained in controlled and defi…	Mycobacterium tuberculosis H37Rv; Mycobacterium tuberculosis	DRonA classified non-viable	NA
GSM262631	Expression profiling by array	GSE10391	GPL4369	F1.D06.v1.12958469	In vitro dormancy achieved by multiple stresses in Mycobacterium tuberculosis (Submitter supplied) The human pathogen, Mycobacterium tuberculosis, develops a dormant infection, in which organisms survive within the body. We established a unique in vitro dormancy model based on the characterization of drug-resistance to INH and rifampin. M. tuberculosis cells were maintained in controlled and defi…	Mycobacterium tuberculosis H37Rv; Mycobacterium tuberculosis	DRonA classified non-viable	NA
GSM262636	Expression profiling by array	GSE10391	GPL4369	F2.D06.v1.12947599	In vitro dormancy achieved by multiple stresses in Mycobacterium tuberculosis (Submitter supplied) The human pathogen, Mycobacterium tuberculosis, develops a dormant infection, in which organisms survive within the body. We established a unique in vitro dormancy model based on the characterization of drug-resistance to INH and rifampin. M. tuberculosis cells were maintained in controlled and defi…	Mycobacterium tuberculosis H37Rv; Mycobacterium tuberculosis	DRonA classified non-viable	NA
GSM262634	Expression profiling by array	GSE10391	GPL4369	F1.D06.v1.12958475	In vitro dormancy achieved by multiple stresses in Mycobacterium tuberculosis (Submitter supplied) The human pathogen, Mycobacterium tuberculosis, develops a dormant infection, in which organisms survive within the body. We established a unique in vitro dormancy model based on the characterization of drug-resistance to INH and rifampin. M. tuberculosis cells were maintained in controlled and defi…	Mycobacterium tuberculosis H37Rv; Mycobacterium tuberculosis	DRonA classified non-viable	NA
GSM262637	Expression profiling by array	GSE10391	GPL4369	F2.D06.v1.12947608	In vitro dormancy achieved by multiple stresses in Mycobacterium tuberculosis (Submitter supplied) The human pathogen, Mycobacterium tuberculosis, develops a dormant infection, in which organisms survive within the body. We established a unique in vitro dormancy model based on the characterization of drug-resistance to INH and rifampin. M. tuberculosis cells were maintained in controlled and defi…	Mycobacterium tuberculosis H37Rv; Mycobacterium tuberculosis	DRonA classified non-viable	NA
GSM262635	Expression profiling by array	GSE10391	GPL4369	F2.D06.v1.12947597	In vitro dormancy achieved by multiple stresses in Mycobacterium tuberculosis (Submitter supplied) The human pathogen, Mycobacterium tuberculosis, develops a dormant infection, in which organisms survive within the body. We established a unique in vitro dormancy model based on the characterization of drug-resistance to INH and rifampin. M. tuberculosis cells were maintained in controlled and defi…	Mycobacterium tuberculosis H37Rv; Mycobacterium tuberculosis	DRonA classified non-viable	NA
GSM262639	Expression profiling by array	GSE10391	GPL4388	F4.D06.v2.110334	In vitro dormancy achieved by multiple stresses in Mycobacterium tuberculosis (Submitter supplied) The human pathogen, Mycobacterium tuberculosis, develops a dormant infection, in which organisms survive within the body. We established a unique in vitro dormancy model based on the characterization of drug-resistance to INH and rifampin. M. tuberculosis cells were maintained in controlled and defi…	Mycobacterium tuberculosis H37Rv; Mycobacterium tuberculosis	DRonA classified non-viable	NA
GSM262638	Expression profiling by array	GSE10391	GPL4369	F2.D06.v1.12947609	In vitro dormancy achieved by multiple stresses in Mycobacterium tuberculosis (Submitter supplied) The human pathogen, Mycobacterium tuberculosis, develops a dormant infection, in which organisms survive within the body. We established a unique in vitro dormancy model based on the characterization of drug-resistance to INH and rifampin. M. tuberculosis cells were maintained in controlled and defi…	Mycobacterium tuberculosis H37Rv; Mycobacterium tuberculosis	DRonA classified non-viable	NA
GSM262624	Expression profiling by array	GSE10391	GPL4388	F7.D03.v2.109817	In vitro dormancy achieved by multiple stresses in Mycobacterium tuberculosis (Submitter supplied) The human pathogen, Mycobacterium tuberculosis, develops a dormant infection, in which organisms survive within the body. We established a unique in vitro dormancy model based on the characterization of drug-resistance to INH and rifampin. M. tuberculosis cells were maintained in controlled and defi…	Mycobacterium tuberculosis H37Rv; Mycobacterium tuberculosis	DRonA classified non-viable	NA
GSM262622	Expression profiling by array	GSE10391	GPL4388	F6.D03.v2.105901	In vitro dormancy achieved by multiple stresses in Mycobacterium tuberculosis (Submitter supplied) The human pathogen, Mycobacterium tuberculosis, develops a dormant infection, in which organisms survive within the body. We established a unique in vitro dormancy model based on the characterization of drug-resistance to INH and rifampin. M. tuberculosis cells were maintained in controlled and defi…	Mycobacterium tuberculosis H37Rv; Mycobacterium tuberculosis	DRonA classified non-viable	NA
GSM262628	Expression profiling by array	GSE10391	GPL4369	F1.D06.v1.12958455	In vitro dormancy achieved by multiple stresses in Mycobacterium tuberculosis (Submitter supplied) The human pathogen, Mycobacterium tuberculosis, develops a dormant infection, in which organisms survive within the body. We established a unique in vitro dormancy model based on the characterization of drug-resistance to INH and rifampin. M. tuberculosis cells were maintained in controlled and defi…	Mycobacterium tuberculosis H37Rv; Mycobacterium tuberculosis	DRonA classified non-viable	NA
GSM262598	Expression profiling by array	GSE10391	GPL4388	F7.D01.v2.109564	In vitro dormancy achieved by multiple stresses in Mycobacterium tuberculosis (Submitter supplied) The human pathogen, Mycobacterium tuberculosis, develops a dormant infection, in which organisms survive within the body. We established a unique in vitro dormancy model based on the characterization of drug-resistance to INH and rifampin. M. tuberculosis cells were maintained in controlled and defi…	Mycobacterium tuberculosis H37Rv; Mycobacterium tuberculosis	DRonA classified non-viable	NA
GSM262599	Expression profiling by array	GSE10391	GPL4388	F7.D01.v2.109565	In vitro dormancy achieved by multiple stresses in Mycobacterium tuberculosis (Submitter supplied) The human pathogen, Mycobacterium tuberculosis, develops a dormant infection, in which organisms survive within the body. We established a unique in vitro dormancy model based on the characterization of drug-resistance to INH and rifampin. M. tuberculosis cells were maintained in controlled and defi…	Mycobacterium tuberculosis H37Rv; Mycobacterium tuberculosis	DRonA classified non-viable	NA
GSM262632	Expression profiling by array	GSE10391	GPL4369	F1.D06.v1.12958470	In vitro dormancy achieved by multiple stresses in Mycobacterium tuberculosis (Submitter supplied) The human pathogen, Mycobacterium tuberculosis, develops a dormant infection, in which organisms survive within the body. We established a unique in vitro dormancy model based on the characterization of drug-resistance to INH and rifampin. M. tuberculosis cells were maintained in controlled and defi…	Mycobacterium tuberculosis H37Rv; Mycobacterium tuberculosis	DRonA classified non-viable	NA
GSM262592	Expression profiling by array	GSE10391	GPL4388	F5.D01.v2.110343	In vitro dormancy achieved by multiple stresses in Mycobacterium tuberculosis (Submitter supplied) The human pathogen, Mycobacterium tuberculosis, develops a dormant infection, in which organisms survive within the body. We established a unique in vitro dormancy model based on the characterization of drug-resistance to INH and rifampin. M. tuberculosis cells were maintained in controlled and defi…	Mycobacterium tuberculosis H37Rv; Mycobacterium tuberculosis	DRonA classified non-viable	NA
GSM262593	Expression profiling by array	GSE10391	GPL4388	F5.D01.v2.110344	In vitro dormancy achieved by multiple stresses in Mycobacterium tuberculosis (Submitter supplied) The human pathogen, Mycobacterium tuberculosis, develops a dormant infection, in which organisms survive within the body. We established a unique in vitro dormancy model based on the characterization of drug-resistance to INH and rifampin. M. tuberculosis cells were maintained in controlled and defi…	Mycobacterium tuberculosis H37Rv; Mycobacterium tuberculosis	DRonA classified non-viable	NA
GSM262630	Expression profiling by array	GSE10391	GPL4369	F1.D06.v1.12958468	In vitro dormancy achieved by multiple stresses in Mycobacterium tuberculosis (Submitter supplied) The human pathogen, Mycobacterium tuberculosis, develops a dormant infection, in which organisms survive within the body. We established a unique in vitro dormancy model based on the characterization of drug-resistance to INH and rifampin. M. tuberculosis cells were maintained in controlled and defi…	Mycobacterium tuberculosis H37Rv; Mycobacterium tuberculosis	DRonA classified non-viable	NA
GSM262612	Expression profiling by array	GSE10391	GPL4369	F2.D03.v1.12947604	In vitro dormancy achieved by multiple stresses in Mycobacterium tuberculosis (Submitter supplied) The human pathogen, Mycobacterium tuberculosis, develops a dormant infection, in which organisms survive within the body. We established a unique in vitro dormancy model based on the characterization of drug-resistance to INH and rifampin. M. tuberculosis cells were maintained in controlled and defi…	Mycobacterium tuberculosis H37Rv; Mycobacterium tuberculosis	DRonA classified non-viable	NA
GSM262660	Expression profiling by array	GSE10391	GPL4388	F10.D18.v2.109389	In vitro dormancy achieved by multiple stresses in Mycobacterium tuberculosis (Submitter supplied) The human pathogen, Mycobacterium tuberculosis, develops a dormant infection, in which organisms survive within the body. We established a unique in vitro dormancy model based on the characterization of drug-resistance to INH and rifampin. M. tuberculosis cells were maintained in controlled and defi…	Mycobacterium tuberculosis H37Rv; Mycobacterium tuberculosis	DRonA classified non-viable	NA
GSM262661	Expression profiling by array	GSE10391	GPL4388	SV.D03.v2.109390	In vitro dormancy achieved by multiple stresses in Mycobacterium tuberculosis (Submitter supplied) The human pathogen, Mycobacterium tuberculosis, develops a dormant infection, in which organisms survive within the body. We established a unique in vitro dormancy model based on the characterization of drug-resistance to INH and rifampin. M. tuberculosis cells were maintained in controlled and defi…	Mycobacterium tuberculosis H37Rv; Mycobacterium tuberculosis	DRonA classified non-viable	NA
GSM262625	Expression profiling by array	GSE10391	GPL4388	F7.D03.v2.109818	In vitro dormancy achieved by multiple stresses in Mycobacterium tuberculosis (Submitter supplied) The human pathogen, Mycobacterium tuberculosis, develops a dormant infection, in which organisms survive within the body. We established a unique in vitro dormancy model based on the characterization of drug-resistance to INH and rifampin. M. tuberculosis cells were maintained in controlled and defi…	Mycobacterium tuberculosis H37Rv; Mycobacterium tuberculosis	DRonA classified non-viable	NA
GSM262626	Expression profiling by array	GSE10391	GPL4388	F7.D03.v2.109822	In vitro dormancy achieved by multiple stresses in Mycobacterium tuberculosis (Submitter supplied) The human pathogen, Mycobacterium tuberculosis, develops a dormant infection, in which organisms survive within the body. We established a unique in vitro dormancy model based on the characterization of drug-resistance to INH and rifampin. M. tuberculosis cells were maintained in controlled and defi…	Mycobacterium tuberculosis H37Rv; Mycobacterium tuberculosis	DRonA classified non-viable	NA
GSM262627	Expression profiling by array	GSE10391	GPL4369	F1.D06.v1.12948084	In vitro dormancy achieved by multiple stresses in Mycobacterium tuberculosis (Submitter supplied) The human pathogen, Mycobacterium tuberculosis, develops a dormant infection, in which organisms survive within the body. We established a unique in vitro dormancy model based on the characterization of drug-resistance to INH and rifampin. M. tuberculosis cells were maintained in controlled and defi…	Mycobacterium tuberculosis H37Rv; Mycobacterium tuberculosis	DRonA classified non-viable	NA
GSM262620	Expression profiling by array	GSE10391	GPL4388	F5.D03.v2.111487	In vitro dormancy achieved by multiple stresses in Mycobacterium tuberculosis (Submitter supplied) The human pathogen, Mycobacterium tuberculosis, develops a dormant infection, in which organisms survive within the body. We established a unique in vitro dormancy model based on the characterization of drug-resistance to INH and rifampin. M. tuberculosis cells were maintained in controlled and defi…	Mycobacterium tuberculosis H37Rv; Mycobacterium tuberculosis	DRonA classified non-viable	NA
GSM262621	Expression profiling by array	GSE10391	GPL4388	F6.D03.v2.105899	In vitro dormancy achieved by multiple stresses in Mycobacterium tuberculosis (Submitter supplied) The human pathogen, Mycobacterium tuberculosis, develops a dormant infection, in which organisms survive within the body. We established a unique in vitro dormancy model based on the characterization of drug-resistance to INH and rifampin. M. tuberculosis cells were maintained in controlled and defi…	Mycobacterium tuberculosis H37Rv; Mycobacterium tuberculosis	DRonA classified non-viable	NA
GSM2803959	Expression profiling by high throughput sequencing	GSE104599	GPL18768	rpoB-7H9_rep4	Gene Enrichment Analysis Reveals Major Regulators of Mycobacterium tuberculosis Gene Expression in Two Models of Antibiotic Tolerance (Submitter supplied) The development of antibiotic tolerance is believed to be a major factor in the lengthy duration of current tuberculosis therapies. In the current study, we have modeled antibiotic tolerance in vitro by exposing Mycobacterium tuberculosis to tw…	Mycobacterium tuberculosis	DRonA classified non-viable	NA
GSM2988429	Expression profiling by array	GSE110355	GPL19545	yidC-induced (Test) Vs yidC-uninduced cells (Control) Replicate 1	Mycobacterium tuberculosis: yidC (Rv3921c) induced Vs Control cultures (Submitter supplied) Transcriptional profiling of Mycobacterium tuberculosis H37Ra::pTetR-yidC (Test) compared with Mycobacterium tuberculosis H37Ra::pTetR (Control) bacteria after 4 days of treatment with 50ng/ml ATc with shaking at 200rpm at 37¬∞C.	Mycobacterium tuberculosis; Mycobacterium tuberculosis H37Rv	DRonA classified non-viable	NA
GSM2988431	Expression profiling by array	GSE110355	GPL19545	yidC-induced (Test) Vs yidC-uninduced cells (Control) Replicate 3	Mycobacterium tuberculosis: yidC (Rv3921c) induced Vs Control cultures (Submitter supplied) Transcriptional profiling of Mycobacterium tuberculosis H37Ra::pTetR-yidC (Test) compared with Mycobacterium tuberculosis H37Ra::pTetR (Control) bacteria after 4 days of treatment with 50ng/ml ATc with shaking at 200rpm at 37¬∞C.	Mycobacterium tuberculosis; Mycobacterium tuberculosis H37Rv	DRonA classified non-viable	NA
GSM2988430	Expression profiling by array	GSE110355	GPL19545	yidC-induced (Test) Vs yidC-uninduced cells (Control) Replicate 2	Mycobacterium tuberculosis: yidC (Rv3921c) induced Vs Control cultures (Submitter supplied) Transcriptional profiling of Mycobacterium tuberculosis H37Ra::pTetR-yidC (Test) compared with Mycobacterium tuberculosis H37Ra::pTetR (Control) bacteria after 4 days of treatment with 50ng/ml ATc with shaking at 200rpm at 37¬∞C.	Mycobacterium tuberculosis; Mycobacterium tuberculosis H37Rv	DRonA classified non-viable	NA
GSM276237	Expression profiling by array	GSE11095	GPL6610	MTB_CO 200 ppm_rep2	Dose response of carbon monoxide treatment of M. tuberculosis (Submitter supplied) Transcriptional profiling of M. tuberculosis growing in log phase treated with various concentrations of carbon monoxide versus untreated controls Keywords: Dose response	Mycobacterium tuberculosis	DRonA classified non-viable	NA
GSM276234	Expression profiling by array	GSE11095	GPL6610	MTB_CO 200 ppm_rep1	Dose response of carbon monoxide treatment of M. tuberculosis (Submitter supplied) Transcriptional profiling of M. tuberculosis growing in log phase treated with various concentrations of carbon monoxide versus untreated controls Keywords: Dose response	Mycobacterium tuberculosis	DRonA classified non-viable	NA
GSM276236	Expression profiling by array	GSE11095	GPL6610	MTB_CO 20 ppm_rep2	Dose response of carbon monoxide treatment of M. tuberculosis (Submitter supplied) Transcriptional profiling of M. tuberculosis growing in log phase treated with various concentrations of carbon monoxide versus untreated controls Keywords: Dose response	Mycobacterium tuberculosis	DRonA classified non-viable	NA
GSM276238	Expression profiling by array	GSE11095	GPL6610	MTB_CO 2000 ppm_rep2	Dose response of carbon monoxide treatment of M. tuberculosis (Submitter supplied) Transcriptional profiling of M. tuberculosis growing in log phase treated with various concentrations of carbon monoxide versus untreated controls Keywords: Dose response	Mycobacterium tuberculosis	DRonA classified non-viable	NA
GSM276235	Expression profiling by array	GSE11095	GPL6610	MTB_CO 2000 ppm_rep1	Dose response of carbon monoxide treatment of M. tuberculosis (Submitter supplied) Transcriptional profiling of M. tuberculosis growing in log phase treated with various concentrations of carbon monoxide versus untreated controls Keywords: Dose response	Mycobacterium tuberculosis	DRonA classified non-viable	NA
GSM276233	Expression profiling by array	GSE11095	GPL6610	MTB_CO 20 ppm_rep1	Dose response of carbon monoxide treatment of M. tuberculosis (Submitter supplied) Transcriptional profiling of M. tuberculosis growing in log phase treated with various concentrations of carbon monoxide versus untreated controls Keywords: Dose response	Mycobacterium tuberculosis	DRonA classified non-viable	NA
GSM280236	Expression profiling by array	GSE11096	GPL6719	MTB-WT-NO rep1	Role of M. tuberculosis dosS and dosT in CO sensing (Submitter supplied) Transcriptional profiling of M. tuberculosis dosR and dosS mutants and wild type growing in log phase treated with carbon monoxide or nitric oxide versus untreated controls Keywords: Genetic modification	Mycobacterium tuberculosis	DRonA classified non-viable	NA
GSM280241	Expression profiling by array	GSE11096	GPL6719	MTB-WT-NO rep2	Role of M. tuberculosis dosS and dosT in CO sensing (Submitter supplied) Transcriptional profiling of M. tuberculosis dosR and dosS mutants and wild type growing in log phase treated with carbon monoxide or nitric oxide versus untreated controls Keywords: Genetic modification	Mycobacterium tuberculosis	DRonA classified non-viable	NA
GSM280234	Expression profiling by array	GSE11096	GPL6719	MTB-deltadosR-CO rep1	Role of M. tuberculosis dosS and dosT in CO sensing (Submitter supplied) Transcriptional profiling of M. tuberculosis dosR and dosS mutants and wild type growing in log phase treated with carbon monoxide or nitric oxide versus untreated controls Keywords: Genetic modification	Mycobacterium tuberculosis	DRonA classified non-viable	NA
GSM280233	Expression profiling by array	GSE11096	GPL6719	MTB-WT-CO rep1	Role of M. tuberculosis dosS and dosT in CO sensing (Submitter supplied) Transcriptional profiling of M. tuberculosis dosR and dosS mutants and wild type growing in log phase treated with carbon monoxide or nitric oxide versus untreated controls Keywords: Genetic modification	Mycobacterium tuberculosis	DRonA classified non-viable	NA
GSM280237	Expression profiling by array	GSE11096	GPL6719	MTB-deltadosR-NO rep1	Role of M. tuberculosis dosS and dosT in CO sensing (Submitter supplied) Transcriptional profiling of M. tuberculosis dosR and dosS mutants and wild type growing in log phase treated with carbon monoxide or nitric oxide versus untreated controls Keywords: Genetic modification	Mycobacterium tuberculosis	DRonA classified non-viable	NA
GSM280239	Expression profiling by array	GSE11096	GPL6719	MTB-WT-CO rep2	Role of M. tuberculosis dosS and dosT in CO sensing (Submitter supplied) Transcriptional profiling of M. tuberculosis dosR and dosS mutants and wild type growing in log phase treated with carbon monoxide or nitric oxide versus untreated controls Keywords: Genetic modification	Mycobacterium tuberculosis	DRonA classified non-viable	NA
GSM280238	Expression profiling by array	GSE11096	GPL6719	MTB-deltadosR compdosR-NO rep1	Role of M. tuberculosis dosS and dosT in CO sensing (Submitter supplied) Transcriptional profiling of M. tuberculosis dosR and dosS mutants and wild type growing in log phase treated with carbon monoxide or nitric oxide versus untreated controls Keywords: Genetic modification	Mycobacterium tuberculosis	DRonA classified non-viable	NA
GSM280262	Expression profiling by array	GSE11096	GPL6719	MTB WT-NO rep2	Role of M. tuberculosis dosS and dosT in CO sensing (Submitter supplied) Transcriptional profiling of M. tuberculosis dosR and dosS mutants and wild type growing in log phase treated with carbon monoxide or nitric oxide versus untreated controls Keywords: Genetic modification	Mycobacterium tuberculosis	DRonA classified non-viable	NA
GSM280265	Expression profiling by array	GSE11096	GPL6719	MTB-deltadosST-NO rep2	Role of M. tuberculosis dosS and dosT in CO sensing (Submitter supplied) Transcriptional profiling of M. tuberculosis dosR and dosS mutants and wild type growing in log phase treated with carbon monoxide or nitric oxide versus untreated controls Keywords: Genetic modification	Mycobacterium tuberculosis	DRonA classified non-viable	NA
GSM280244	Expression profiling by array	GSE11096	GPL6719	MTB-deltadosS-CO rep1	Role of M. tuberculosis dosS and dosT in CO sensing (Submitter supplied) Transcriptional profiling of M. tuberculosis dosR and dosS mutants and wild type growing in log phase treated with carbon monoxide or nitric oxide versus untreated controls Keywords: Genetic modification	Mycobacterium tuberculosis	DRonA classified non-viable	NA
GSM280235	Expression profiling by array	GSE11096	GPL6719	MTB-deltadosR compdosR-CO rep1	Role of M. tuberculosis dosS and dosT in CO sensing (Submitter supplied) Transcriptional profiling of M. tuberculosis dosR and dosS mutants and wild type growing in log phase treated with carbon monoxide or nitric oxide versus untreated controls Keywords: Genetic modification	Mycobacterium tuberculosis	DRonA classified non-viable	NA
GSM280242	Expression profiling by array	GSE11096	GPL6719	MTB-deltadosR-NO rep2	Role of M. tuberculosis dosS and dosT in CO sensing (Submitter supplied) Transcriptional profiling of M. tuberculosis dosR and dosS mutants and wild type growing in log phase treated with carbon monoxide or nitric oxide versus untreated controls Keywords: Genetic modification	Mycobacterium tuberculosis	DRonA classified non-viable	NA
GSM280243	Expression profiling by array	GSE11096	GPL6719	MTB WT-CO rep1	Role of M. tuberculosis dosS and dosT in CO sensing (Submitter supplied) Transcriptional profiling of M. tuberculosis dosR and dosS mutants and wild type growing in log phase treated with carbon monoxide or nitric oxide versus untreated controls Keywords: Genetic modification	Mycobacterium tuberculosis	DRonA classified non-viable	NA
GSM280245	Expression profiling by array	GSE11096	GPL6719	MTB-deltadosS compdosS-CO rep1	Role of M. tuberculosis dosS and dosT in CO sensing (Submitter supplied) Transcriptional profiling of M. tuberculosis dosR and dosS mutants and wild type growing in log phase treated with carbon monoxide or nitric oxide versus untreated controls Keywords: Genetic modification	Mycobacterium tuberculosis	DRonA classified non-viable	NA
GSM280250	Expression profiling by array	GSE11096	GPL6719	MTB WT-NO rep1	Role of M. tuberculosis dosS and dosT in CO sensing (Submitter supplied) Transcriptional profiling of M. tuberculosis dosR and dosS mutants and wild type growing in log phase treated with carbon monoxide or nitric oxide versus untreated controls Keywords: Genetic modification	Mycobacterium tuberculosis	DRonA classified non-viable	NA
GSM280253	Expression profiling by array	GSE11096	GPL6719	MTB-deltadosT-NO rep1	Role of M. tuberculosis dosS and dosT in CO sensing (Submitter supplied) Transcriptional profiling of M. tuberculosis dosR and dosS mutants and wild type growing in log phase treated with carbon monoxide or nitric oxide versus untreated controls Keywords: Genetic modification	Mycobacterium tuberculosis	DRonA classified non-viable	NA
GSM280255	Expression profiling by array	GSE11096	GPL6719	MTB-deltadosST-NO rep1	Role of M. tuberculosis dosS and dosT in CO sensing (Submitter supplied) Transcriptional profiling of M. tuberculosis dosR and dosS mutants and wild type growing in log phase treated with carbon monoxide or nitric oxide versus untreated controls Keywords: Genetic modification	Mycobacterium tuberculosis	DRonA classified non-viable	NA
GSM280240	Expression profiling by array	GSE11096	GPL6719	MTB-deltadosR-CO rep2	Role of M. tuberculosis dosS and dosT in CO sensing (Submitter supplied) Transcriptional profiling of M. tuberculosis dosR and dosS mutants and wild type growing in log phase treated with carbon monoxide or nitric oxide versus untreated controls Keywords: Genetic modification	Mycobacterium tuberculosis	DRonA classified non-viable	NA
GSM280246	Expression profiling by array	GSE11096	GPL6719	MTB-deltadosT-CO rep1	Role of M. tuberculosis dosS and dosT in CO sensing (Submitter supplied) Transcriptional profiling of M. tuberculosis dosR and dosS mutants and wild type growing in log phase treated with carbon monoxide or nitric oxide versus untreated controls Keywords: Genetic modification	Mycobacterium tuberculosis	DRonA classified non-viable	NA
GSM280247	Expression profiling by array	GSE11096	GPL6719	MTB-deltadosT compdosT-CO rep1	Role of M. tuberculosis dosS and dosT in CO sensing (Submitter supplied) Transcriptional profiling of M. tuberculosis dosR and dosS mutants and wild type growing in log phase treated with carbon monoxide or nitric oxide versus untreated controls Keywords: Genetic modification	Mycobacterium tuberculosis	DRonA classified non-viable	NA
GSM280252	Expression profiling by array	GSE11096	GPL6719	MTB-deltadosS compdosS-NO rep1	Role of M. tuberculosis dosS and dosT in CO sensing (Submitter supplied) Transcriptional profiling of M. tuberculosis dosR and dosS mutants and wild type growing in log phase treated with carbon monoxide or nitric oxide versus untreated controls Keywords: Genetic modification	Mycobacterium tuberculosis	DRonA classified non-viable	NA
GSM280257	Expression profiling by array	GSE11096	GPL6719	MTB WT-CO rep2	Role of M. tuberculosis dosS and dosT in CO sensing (Submitter supplied) Transcriptional profiling of M. tuberculosis dosR and dosS mutants and wild type growing in log phase treated with carbon monoxide or nitric oxide versus untreated controls Keywords: Genetic modification	Mycobacterium tuberculosis	DRonA classified non-viable	NA
GSM280256	Expression profiling by array	GSE11096	GPL6719	MTB-deltadosST compdosT-NO rep1	Role of M. tuberculosis dosS and dosT in CO sensing (Submitter supplied) Transcriptional profiling of M. tuberculosis dosR and dosS mutants and wild type growing in log phase treated with carbon monoxide or nitric oxide versus untreated controls Keywords: Genetic modification	Mycobacterium tuberculosis	DRonA classified non-viable	NA
GSM280258	Expression profiling by array	GSE11096	GPL6719	MTB-deltadosS-CO rep2	Role of M. tuberculosis dosS and dosT in CO sensing (Submitter supplied) Transcriptional profiling of M. tuberculosis dosR and dosS mutants and wild type growing in log phase treated with carbon monoxide or nitric oxide versus untreated controls Keywords: Genetic modification	Mycobacterium tuberculosis	DRonA classified non-viable	NA
GSM280259	Expression profiling by array	GSE11096	GPL6719	MTB-deltadosT-CO rep2	Role of M. tuberculosis dosS and dosT in CO sensing (Submitter supplied) Transcriptional profiling of M. tuberculosis dosR and dosS mutants and wild type growing in log phase treated with carbon monoxide or nitric oxide versus untreated controls Keywords: Genetic modification	Mycobacterium tuberculosis	DRonA classified non-viable	NA
GSM280251	Expression profiling by array	GSE11096	GPL6719	MTB-deltadosS-NO rep1	Role of M. tuberculosis dosS and dosT in CO sensing (Submitter supplied) Transcriptional profiling of M. tuberculosis dosR and dosS mutants and wild type growing in log phase treated with carbon monoxide or nitric oxide versus untreated controls Keywords: Genetic modification	Mycobacterium tuberculosis	DRonA classified non-viable	NA
GSM280248	Expression profiling by array	GSE11096	GPL6719	MTB-deltadosST-CO rep1	Role of M. tuberculosis dosS and dosT in CO sensing (Submitter supplied) Transcriptional profiling of M. tuberculosis dosR and dosS mutants and wild type growing in log phase treated with carbon monoxide or nitric oxide versus untreated controls Keywords: Genetic modification	Mycobacterium tuberculosis	DRonA classified non-viable	NA
GSM280249	Expression profiling by array	GSE11096	GPL6719	MTB-deltadosST compdosT-CO rep1	Role of M. tuberculosis dosS and dosT in CO sensing (Submitter supplied) Transcriptional profiling of M. tuberculosis dosR and dosS mutants and wild type growing in log phase treated with carbon monoxide or nitric oxide versus untreated controls Keywords: Genetic modification	Mycobacterium tuberculosis	DRonA classified non-viable	NA
GSM280261	Expression profiling by array	GSE11096	GPL6719	MTB-deltadosST compdosT-CO rep2	Role of M. tuberculosis dosS and dosT in CO sensing (Submitter supplied) Transcriptional profiling of M. tuberculosis dosR and dosS mutants and wild type growing in log phase treated with carbon monoxide or nitric oxide versus untreated controls Keywords: Genetic modification	Mycobacterium tuberculosis	DRonA classified non-viable	NA
GSM280254	Expression profiling by array	GSE11096	GPL6719	MTB-deltadosT compdosT-NO rep1	Role of M. tuberculosis dosS and dosT in CO sensing (Submitter supplied) Transcriptional profiling of M. tuberculosis dosR and dosS mutants and wild type growing in log phase treated with carbon monoxide or nitric oxide versus untreated controls Keywords: Genetic modification	Mycobacterium tuberculosis	DRonA classified non-viable	NA
GSM280260	Expression profiling by array	GSE11096	GPL6719	MTB-deltadosST-CO rep2	Role of M. tuberculosis dosS and dosT in CO sensing (Submitter supplied) Transcriptional profiling of M. tuberculosis dosR and dosS mutants and wild type growing in log phase treated with carbon monoxide or nitric oxide versus untreated controls Keywords: Genetic modification	Mycobacterium tuberculosis	DRonA classified non-viable	NA
GSM280264	Expression profiling by array	GSE11096	GPL6719	MTB-deltadosT-NO rep2	Role of M. tuberculosis dosS and dosT in CO sensing (Submitter supplied) Transcriptional profiling of M. tuberculosis dosR and dosS mutants and wild type growing in log phase treated with carbon monoxide or nitric oxide versus untreated controls Keywords: Genetic modification	Mycobacterium tuberculosis	DRonA classified non-viable	NA
GSM280266	Expression profiling by array	GSE11096	GPL6719	MTB-deltadosST compdosT-NO rep2	Role of M. tuberculosis dosS and dosT in CO sensing (Submitter supplied) Transcriptional profiling of M. tuberculosis dosR and dosS mutants and wild type growing in log phase treated with carbon monoxide or nitric oxide versus untreated controls Keywords: Genetic modification	Mycobacterium tuberculosis	DRonA classified non-viable	NA
GSM280263	Expression profiling by array	GSE11096	GPL6719	MTB-deltadosS-NO rep2	Role of M. tuberculosis dosS and dosT in CO sensing (Submitter supplied) Transcriptional profiling of M. tuberculosis dosR and dosS mutants and wild type growing in log phase treated with carbon monoxide or nitric oxide versus untreated controls Keywords: Genetic modification	Mycobacterium tuberculosis	DRonA classified non-viable	NA
GSM285891	Expression profiling by array	GSE11315	GPL6807	BCG Japan NO	BCG vaccine strains lack narK2 and narX induction and exhibit altered phenotypes during dormancy (Submitter supplied) Mycobacterium tuberculosis is the causative agent of tuberculosis, a disease that affects one-third of the world‚Äôs population. The sole extant vaccine for tuberculosis is the live attenuated Mycobacterium bovis bacille Calmette-Guerin (BCG). We examined 13 representative BCG str…	Mycobacterium tuberculosis variant bovis; Mycobacterium tuberculosis H37Rv; Mycobacterium tuberculosis variant bovis BCG; Mycobacterium tuberculosis CDC1551	DRonA classified non-viable	NA
GSM285895	Expression profiling by array	GSE11315	GPL6807	BCG Denmark NO	BCG vaccine strains lack narK2 and narX induction and exhibit altered phenotypes during dormancy (Submitter supplied) Mycobacterium tuberculosis is the causative agent of tuberculosis, a disease that affects one-third of the world‚Äôs population. The sole extant vaccine for tuberculosis is the live attenuated Mycobacterium bovis bacille Calmette-Guerin (BCG). We examined 13 representative BCG str…	Mycobacterium tuberculosis variant bovis; Mycobacterium tuberculosis H37Rv; Mycobacterium tuberculosis variant bovis BCG; Mycobacterium tuberculosis CDC1551	DRonA classified non-viable	NA
GSM285906	Expression profiling by array	GSE11315	GPL6807	BCG Pasteur 133a hypoxia	BCG vaccine strains lack narK2 and narX induction and exhibit altered phenotypes during dormancy (Submitter supplied) Mycobacterium tuberculosis is the causative agent of tuberculosis, a disease that affects one-third of the world‚Äôs population. The sole extant vaccine for tuberculosis is the live attenuated Mycobacterium bovis bacille Calmette-Guerin (BCG). We examined 13 representative BCG str…	Mycobacterium tuberculosis variant bovis; Mycobacterium tuberculosis H37Rv; Mycobacterium tuberculosis variant bovis BCG; Mycobacterium tuberculosis CDC1551	DRonA classified non-viable	NA
GSM285901	Expression profiling by array	GSE11315	GPL6807	BCG Tice NO	BCG vaccine strains lack narK2 and narX induction and exhibit altered phenotypes during dormancy (Submitter supplied) Mycobacterium tuberculosis is the causative agent of tuberculosis, a disease that affects one-third of the world‚Äôs population. The sole extant vaccine for tuberculosis is the live attenuated Mycobacterium bovis bacille Calmette-Guerin (BCG). We examined 13 representative BCG str…	Mycobacterium tuberculosis variant bovis; Mycobacterium tuberculosis H37Rv; Mycobacterium tuberculosis variant bovis BCG; Mycobacterium tuberculosis CDC1551	DRonA classified non-viable	NA
GSM285887	Expression profiling by array	GSE11315	GPL6807	BCG Sweden NO	BCG vaccine strains lack narK2 and narX induction and exhibit altered phenotypes during dormancy (Submitter supplied) Mycobacterium tuberculosis is the causative agent of tuberculosis, a disease that affects one-third of the world‚Äôs population. The sole extant vaccine for tuberculosis is the live attenuated Mycobacterium bovis bacille Calmette-Guerin (BCG). We examined 13 representative BCG str…	Mycobacterium tuberculosis variant bovis; Mycobacterium tuberculosis H37Rv; Mycobacterium tuberculosis variant bovis BCG; Mycobacterium tuberculosis CDC1551	DRonA classified non-viable	NA
GSM285886	Expression profiling by array	GSE11315	GPL6807	BCG Pasteur hypoxia	BCG vaccine strains lack narK2 and narX induction and exhibit altered phenotypes during dormancy (Submitter supplied) Mycobacterium tuberculosis is the causative agent of tuberculosis, a disease that affects one-third of the world‚Äôs population. The sole extant vaccine for tuberculosis is the live attenuated Mycobacterium bovis bacille Calmette-Guerin (BCG). We examined 13 representative BCG str…	Mycobacterium tuberculosis variant bovis; Mycobacterium tuberculosis H37Rv; Mycobacterium tuberculosis variant bovis BCG; Mycobacterium tuberculosis CDC1551	DRonA classified non-viable	NA
GSM285885	Expression profiling by array	GSE11315	GPL6807	BCG Pasteur NO	BCG vaccine strains lack narK2 and narX induction and exhibit altered phenotypes during dormancy (Submitter supplied) Mycobacterium tuberculosis is the causative agent of tuberculosis, a disease that affects one-third of the world‚Äôs population. The sole extant vaccine for tuberculosis is the live attenuated Mycobacterium bovis bacille Calmette-Guerin (BCG). We examined 13 representative BCG str…	Mycobacterium tuberculosis variant bovis; Mycobacterium tuberculosis H37Rv; Mycobacterium tuberculosis variant bovis BCG; Mycobacterium tuberculosis CDC1551	DRonA classified non-viable	NA
GSM285884	Expression profiling by array	GSE11315	GPL6807	BCG Connaught JPG hypoxia	BCG vaccine strains lack narK2 and narX induction and exhibit altered phenotypes during dormancy (Submitter supplied) Mycobacterium tuberculosis is the causative agent of tuberculosis, a disease that affects one-third of the world‚Äôs population. The sole extant vaccine for tuberculosis is the live attenuated Mycobacterium bovis bacille Calmette-Guerin (BCG). We examined 13 representative BCG str…	Mycobacterium tuberculosis variant bovis; Mycobacterium tuberculosis H37Rv; Mycobacterium tuberculosis variant bovis BCG; Mycobacterium tuberculosis CDC1551	DRonA classified non-viable	NA
GSM285883	Expression profiling by array	GSE11315	GPL6807	BCG Connaught JPG NO	BCG vaccine strains lack narK2 and narX induction and exhibit altered phenotypes during dormancy (Submitter supplied) Mycobacterium tuberculosis is the causative agent of tuberculosis, a disease that affects one-third of the world‚Äôs population. The sole extant vaccine for tuberculosis is the live attenuated Mycobacterium bovis bacille Calmette-Guerin (BCG). We examined 13 representative BCG str…	Mycobacterium tuberculosis variant bovis; Mycobacterium tuberculosis H37Rv; Mycobacterium tuberculosis variant bovis BCG; Mycobacterium tuberculosis CDC1551	DRonA classified non-viable	NA
GSM285908	Expression profiling by array	GSE11315	GPL6807	Mycobacterium bovis hypoxia -rep 1	BCG vaccine strains lack narK2 and narX induction and exhibit altered phenotypes during dormancy (Submitter supplied) Mycobacterium tuberculosis is the causative agent of tuberculosis, a disease that affects one-third of the world‚Äôs population. The sole extant vaccine for tuberculosis is the live attenuated Mycobacterium bovis bacille Calmette-Guerin (BCG). We examined 13 representative BCG str…	Mycobacterium tuberculosis variant bovis; Mycobacterium tuberculosis H37Rv; Mycobacterium tuberculosis variant bovis BCG; Mycobacterium tuberculosis CDC1551	DRonA classified non-viable	NA
GSM285889	Expression profiling by array	GSE11315	GPL6807	BCG Connaught NO	BCG vaccine strains lack narK2 and narX induction and exhibit altered phenotypes during dormancy (Submitter supplied) Mycobacterium tuberculosis is the causative agent of tuberculosis, a disease that affects one-third of the world‚Äôs population. The sole extant vaccine for tuberculosis is the live attenuated Mycobacterium bovis bacille Calmette-Guerin (BCG). We examined 13 representative BCG str…	Mycobacterium tuberculosis variant bovis; Mycobacterium tuberculosis H37Rv; Mycobacterium tuberculosis variant bovis BCG; Mycobacterium tuberculosis CDC1551	DRonA classified non-viable	NA
GSM285909	Expression profiling by array	GSE11315	GPL6807	Mycobacterium bovis NO -rep 2	BCG vaccine strains lack narK2 and narX induction and exhibit altered phenotypes during dormancy (Submitter supplied) Mycobacterium tuberculosis is the causative agent of tuberculosis, a disease that affects one-third of the world‚Äôs population. The sole extant vaccine for tuberculosis is the live attenuated Mycobacterium bovis bacille Calmette-Guerin (BCG). We examined 13 representative BCG str…	Mycobacterium tuberculosis variant bovis; Mycobacterium tuberculosis H37Rv; Mycobacterium tuberculosis variant bovis BCG; Mycobacterium tuberculosis CDC1551	DRonA classified non-viable	NA
GSM285890	Expression profiling by array	GSE11315	GPL6807	BCG Connaught hypoxia	BCG vaccine strains lack narK2 and narX induction and exhibit altered phenotypes during dormancy (Submitter supplied) Mycobacterium tuberculosis is the causative agent of tuberculosis, a disease that affects one-third of the world‚Äôs population. The sole extant vaccine for tuberculosis is the live attenuated Mycobacterium bovis bacille Calmette-Guerin (BCG). We examined 13 representative BCG str…	Mycobacterium tuberculosis variant bovis; Mycobacterium tuberculosis H37Rv; Mycobacterium tuberculosis variant bovis BCG; Mycobacterium tuberculosis CDC1551	DRonA classified non-viable	NA
GSM285888	Expression profiling by array	GSE11315	GPL6807	BCG Sweden hypoxia	BCG vaccine strains lack narK2 and narX induction and exhibit altered phenotypes during dormancy (Submitter supplied) Mycobacterium tuberculosis is the causative agent of tuberculosis, a disease that affects one-third of the world‚Äôs population. The sole extant vaccine for tuberculosis is the live attenuated Mycobacterium bovis bacille Calmette-Guerin (BCG). We examined 13 representative BCG str…	Mycobacterium tuberculosis variant bovis; Mycobacterium tuberculosis H37Rv; Mycobacterium tuberculosis variant bovis BCG; Mycobacterium tuberculosis CDC1551	DRonA classified non-viable	NA
GSM285898	Expression profiling by array	GSE11315	GPL6807	BCG Russia hypoxia	BCG vaccine strains lack narK2 and narX induction and exhibit altered phenotypes during dormancy (Submitter supplied) Mycobacterium tuberculosis is the causative agent of tuberculosis, a disease that affects one-third of the world‚Äôs population. The sole extant vaccine for tuberculosis is the live attenuated Mycobacterium bovis bacille Calmette-Guerin (BCG). We examined 13 representative BCG str…	Mycobacterium tuberculosis variant bovis; Mycobacterium tuberculosis H37Rv; Mycobacterium tuberculosis variant bovis BCG; Mycobacterium tuberculosis CDC1551	DRonA classified non-viable	NA
GSM285899	Expression profiling by array	GSE11315	GPL6807	BCG Brazil NO	BCG vaccine strains lack narK2 and narX induction and exhibit altered phenotypes during dormancy (Submitter supplied) Mycobacterium tuberculosis is the causative agent of tuberculosis, a disease that affects one-third of the world‚Äôs population. The sole extant vaccine for tuberculosis is the live attenuated Mycobacterium bovis bacille Calmette-Guerin (BCG). We examined 13 representative BCG str…	Mycobacterium tuberculosis variant bovis; Mycobacterium tuberculosis H37Rv; Mycobacterium tuberculosis variant bovis BCG; Mycobacterium tuberculosis CDC1551	DRonA classified non-viable	NA
GSM285893	Expression profiling by array	GSE11315	GPL6807	BCG Vietnam NO	BCG vaccine strains lack narK2 and narX induction and exhibit altered phenotypes during dormancy (Submitter supplied) Mycobacterium tuberculosis is the causative agent of tuberculosis, a disease that affects one-third of the world‚Äôs population. The sole extant vaccine for tuberculosis is the live attenuated Mycobacterium bovis bacille Calmette-Guerin (BCG). We examined 13 representative BCG str…	Mycobacterium tuberculosis variant bovis; Mycobacterium tuberculosis H37Rv; Mycobacterium tuberculosis variant bovis BCG; Mycobacterium tuberculosis CDC1551	DRonA classified non-viable	NA
GSM285894	Expression profiling by array	GSE11315	GPL6807	BCG Vietnam hypoxia	BCG vaccine strains lack narK2 and narX induction and exhibit altered phenotypes during dormancy (Submitter supplied) Mycobacterium tuberculosis is the causative agent of tuberculosis, a disease that affects one-third of the world‚Äôs population. The sole extant vaccine for tuberculosis is the live attenuated Mycobacterium bovis bacille Calmette-Guerin (BCG). We examined 13 representative BCG str…	Mycobacterium tuberculosis variant bovis; Mycobacterium tuberculosis H37Rv; Mycobacterium tuberculosis variant bovis BCG; Mycobacterium tuberculosis CDC1551	DRonA classified non-viable	NA
GSM285911	Expression profiling by array	GSE11315	GPL6807	Mycobacterium tuberculosis H37Rv NO	BCG vaccine strains lack narK2 and narX induction and exhibit altered phenotypes during dormancy (Submitter supplied) Mycobacterium tuberculosis is the causative agent of tuberculosis, a disease that affects one-third of the world‚Äôs population. The sole extant vaccine for tuberculosis is the live attenuated Mycobacterium bovis bacille Calmette-Guerin (BCG). We examined 13 representative BCG str…	Mycobacterium tuberculosis variant bovis BCG; Mycobacterium tuberculosis CDC1551; Mycobacterium tuberculosis variant bovis; Mycobacterium tuberculosis H37Rv	DRonA classified non-viable	NA
GSM285910	Expression profiling by array	GSE11315	GPL6807	Mycobacterium bovis hypoxa -rep 2	BCG vaccine strains lack narK2 and narX induction and exhibit altered phenotypes during dormancy (Submitter supplied) Mycobacterium tuberculosis is the causative agent of tuberculosis, a disease that affects one-third of the world‚Äôs population. The sole extant vaccine for tuberculosis is the live attenuated Mycobacterium bovis bacille Calmette-Guerin (BCG). We examined 13 representative BCG str…	Mycobacterium tuberculosis variant bovis BCG; Mycobacterium tuberculosis CDC1551; Mycobacterium tuberculosis variant bovis; Mycobacterium tuberculosis H37Rv	DRonA classified non-viable	NA
GSM285896	Expression profiling by array	GSE11315	GPL6807	BCG Denmark hypoxia	BCG vaccine strains lack narK2 and narX induction and exhibit altered phenotypes during dormancy (Submitter supplied) Mycobacterium tuberculosis is the causative agent of tuberculosis, a disease that affects one-third of the world‚Äôs population. The sole extant vaccine for tuberculosis is the live attenuated Mycobacterium bovis bacille Calmette-Guerin (BCG). We examined 13 representative BCG str…	Mycobacterium tuberculosis variant bovis BCG; Mycobacterium tuberculosis CDC1551; Mycobacterium tuberculosis variant bovis; Mycobacterium tuberculosis H37Rv	DRonA classified non-viable	NA
GSM285897	Expression profiling by array	GSE11315	GPL6807	BCG Russia NO	BCG vaccine strains lack narK2 and narX induction and exhibit altered phenotypes during dormancy (Submitter supplied) Mycobacterium tuberculosis is the causative agent of tuberculosis, a disease that affects one-third of the world‚Äôs population. The sole extant vaccine for tuberculosis is the live attenuated Mycobacterium bovis bacille Calmette-Guerin (BCG). We examined 13 representative BCG str…	Mycobacterium tuberculosis variant bovis BCG; Mycobacterium tuberculosis CDC1551; Mycobacterium tuberculosis variant bovis; Mycobacterium tuberculosis H37Rv	DRonA classified non-viable	NA
GSM285907	Expression profiling by array	GSE11315	GPL6807	Mycobacterium bovis NO -rep 1	BCG vaccine strains lack narK2 and narX induction and exhibit altered phenotypes during dormancy (Submitter supplied) Mycobacterium tuberculosis is the causative agent of tuberculosis, a disease that affects one-third of the world‚Äôs population. The sole extant vaccine for tuberculosis is the live attenuated Mycobacterium bovis bacille Calmette-Guerin (BCG). We examined 13 representative BCG str…	Mycobacterium tuberculosis variant bovis BCG; Mycobacterium tuberculosis CDC1551; Mycobacterium tuberculosis variant bovis; Mycobacterium tuberculosis H37Rv	DRonA classified non-viable	NA
GSM285904	Expression profiling by array	GSE11315	GPL6807	BCG Moscow hypoxia	BCG vaccine strains lack narK2 and narX induction and exhibit altered phenotypes during dormancy (Submitter supplied) Mycobacterium tuberculosis is the causative agent of tuberculosis, a disease that affects one-third of the world‚Äôs population. The sole extant vaccine for tuberculosis is the live attenuated Mycobacterium bovis bacille Calmette-Guerin (BCG). We examined 13 representative BCG str…	Mycobacterium tuberculosis variant bovis BCG; Mycobacterium tuberculosis CDC1551; Mycobacterium tuberculosis variant bovis; Mycobacterium tuberculosis H37Rv	DRonA classified non-viable	NA
GSM285905	Expression profiling by array	GSE11315	GPL6807	BCG Pasteur 133a NO	BCG vaccine strains lack narK2 and narX induction and exhibit altered phenotypes during dormancy (Submitter supplied) Mycobacterium tuberculosis is the causative agent of tuberculosis, a disease that affects one-third of the world‚Äôs population. The sole extant vaccine for tuberculosis is the live attenuated Mycobacterium bovis bacille Calmette-Guerin (BCG). We examined 13 representative BCG str…	Mycobacterium tuberculosis variant bovis BCG; Mycobacterium tuberculosis CDC1551; Mycobacterium tuberculosis variant bovis; Mycobacterium tuberculosis H37Rv	DRonA classified non-viable	NA
GSM285902	Expression profiling by array	GSE11315	GPL6807	BCG Tice hypoxia	BCG vaccine strains lack narK2 and narX induction and exhibit altered phenotypes during dormancy (Submitter supplied) Mycobacterium tuberculosis is the causative agent of tuberculosis, a disease that affects one-third of the world‚Äôs population. The sole extant vaccine for tuberculosis is the live attenuated Mycobacterium bovis bacille Calmette-Guerin (BCG). We examined 13 representative BCG str…	Mycobacterium tuberculosis variant bovis BCG; Mycobacterium tuberculosis CDC1551; Mycobacterium tuberculosis variant bovis; Mycobacterium tuberculosis H37Rv	DRonA classified non-viable	NA
GSM285903	Expression profiling by array	GSE11315	GPL6807	BCG Moscow NO	BCG vaccine strains lack narK2 and narX induction and exhibit altered phenotypes during dormancy (Submitter supplied) Mycobacterium tuberculosis is the causative agent of tuberculosis, a disease that affects one-third of the world‚Äôs population. The sole extant vaccine for tuberculosis is the live attenuated Mycobacterium bovis bacille Calmette-Guerin (BCG). We examined 13 representative BCG str…	Mycobacterium tuberculosis variant bovis BCG; Mycobacterium tuberculosis CDC1551; Mycobacterium tuberculosis variant bovis; Mycobacterium tuberculosis H37Rv	DRonA classified non-viable	NA
GSM285892	Expression profiling by array	GSE11315	GPL6807	BCG Japan hypoxia	BCG vaccine strains lack narK2 and narX induction and exhibit altered phenotypes during dormancy (Submitter supplied) Mycobacterium tuberculosis is the causative agent of tuberculosis, a disease that affects one-third of the world‚Äôs population. The sole extant vaccine for tuberculosis is the live attenuated Mycobacterium bovis bacille Calmette-Guerin (BCG). We examined 13 representative BCG str…	Mycobacterium tuberculosis variant bovis; Mycobacterium tuberculosis H37Rv; Mycobacterium tuberculosis variant bovis BCG; Mycobacterium tuberculosis CDC1551	DRonA classified non-viable	NA
GSM285912	Expression profiling by array	GSE11315	GPL6807	Mycobacterium tuberculosis H37Rv -hypoxia	BCG vaccine strains lack narK2 and narX induction and exhibit altered phenotypes during dormancy (Submitter supplied) Mycobacterium tuberculosis is the causative agent of tuberculosis, a disease that affects one-third of the world‚Äôs population. The sole extant vaccine for tuberculosis is the live attenuated Mycobacterium bovis bacille Calmette-Guerin (BCG). We examined 13 representative BCG str…	Mycobacterium tuberculosis variant bovis; Mycobacterium tuberculosis H37Rv; Mycobacterium tuberculosis variant bovis BCG; Mycobacterium tuberculosis CDC1551	DRonA classified non-viable	NA
GSM285900	Expression profiling by array	GSE11315	GPL6807	BCG Brazil hypoxia	BCG vaccine strains lack narK2 and narX induction and exhibit altered phenotypes during dormancy (Submitter supplied) Mycobacterium tuberculosis is the causative agent of tuberculosis, a disease that affects one-third of the world‚Äôs population. The sole extant vaccine for tuberculosis is the live attenuated Mycobacterium bovis bacille Calmette-Guerin (BCG). We examined 13 representative BCG str…	Mycobacterium tuberculosis variant bovis; Mycobacterium tuberculosis H37Rv; Mycobacterium tuberculosis variant bovis BCG; Mycobacterium tuberculosis CDC1551	DRonA classified non-viable	NA
GSM3229782	Expression profiling by high throughput sequencing	GSE116353	GPL22688	T22_114h_0.45oxygen_A	Intricate genetic program underlying hypoxia-induced dormancy in Mycobacterium tuberculosis revealed by high-resolution transcriptional time-course (Submitter supplied) Transcriptional profiling (RNA-seq) of Mycobacterium tuberculosis during transitions between normoxia and hypoxia.	Mycobacterium tuberculosis	DRonA classified non-viable	NA
GSM3229781	Expression profiling by high throughput sequencing	GSE116353	GPL22688	T21_112h_0oxygen_C	Intricate genetic program underlying hypoxia-induced dormancy in Mycobacterium tuberculosis revealed by high-resolution transcriptional time-course (Submitter supplied) Transcriptional profiling (RNA-seq) of Mycobacterium tuberculosis during transitions between normoxia and hypoxia.	Mycobacterium tuberculosis	DRonA classified non-viable	NA
GSM3229780	Expression profiling by high throughput sequencing	GSE116353	GPL22688	T21_112h_0oxygen_B	Intricate genetic program underlying hypoxia-induced dormancy in Mycobacterium tuberculosis revealed by high-resolution transcriptional time-course (Submitter supplied) Transcriptional profiling (RNA-seq) of Mycobacterium tuberculosis during transitions between normoxia and hypoxia.	Mycobacterium tuberculosis	DRonA classified non-viable	NA
GSM3229779	Expression profiling by high throughput sequencing	GSE116353	GPL22688	T21_112h_0oxygen_A	Intricate genetic program underlying hypoxia-induced dormancy in Mycobacterium tuberculosis revealed by high-resolution transcriptional time-course (Submitter supplied) Transcriptional profiling (RNA-seq) of Mycobacterium tuberculosis during transitions between normoxia and hypoxia.	Mycobacterium tuberculosis	DRonA classified non-viable	NA
GSM3229778	Expression profiling by high throughput sequencing	GSE116353	GPL22688	T20_94h_0oxygen_C	Intricate genetic program underlying hypoxia-induced dormancy in Mycobacterium tuberculosis revealed by high-resolution transcriptional time-course (Submitter supplied) Transcriptional profiling (RNA-seq) of Mycobacterium tuberculosis during transitions between normoxia and hypoxia.	Mycobacterium tuberculosis	DRonA classified non-viable	NA
GSM3229776	Expression profiling by high throughput sequencing	GSE116353	GPL22688	T20_94h_0oxygen_A	Intricate genetic program underlying hypoxia-induced dormancy in Mycobacterium tuberculosis revealed by high-resolution transcriptional time-course (Submitter supplied) Transcriptional profiling (RNA-seq) of Mycobacterium tuberculosis during transitions between normoxia and hypoxia.	Mycobacterium tuberculosis	DRonA classified non-viable	NA
GSM3349489	Expression profiling by array	GSE118869	GPL18320	RhBMDMsinfected with M. tuberculosis H37Rv wild type strain for 4 hour- Replicate 1	Mycobacterium tuberculosis Sensor Kinase DosS Modulates the Autophagosome in a DosR-independent Manner (Submitter supplied) This SuperSeries is composed of the SubSeries listed below.	Mycobacterium tuberculosis CDC1551; Mycobacterium tuberculosis; Homo sapiens; Mycobacterium tuberculosis H37Rv; Macaca mulatta	DRonA classified non-viable	NA
GSM3349491	Expression profiling by array	GSE118869	GPL18320	RhBMDMsinfected with M. tuberculosis H37Rv wild type strain for 4 hour- Replicate 3	Mycobacterium tuberculosis Sensor Kinase DosS Modulates the Autophagosome in a DosR-independent Manner (Submitter supplied) This SuperSeries is composed of the SubSeries listed below.	Macaca mulatta; Mycobacterium tuberculosis CDC1551; Mycobacterium tuberculosis; Homo sapiens; Mycobacterium tuberculosis H37Rv	DRonA classified non-viable	NA
GSM3349490	Expression profiling by array	GSE118869	GPL18320	RhBMDMsinfected with M. tuberculosis H37Rv wild type strain for 4 hour- Replicate 2	Mycobacterium tuberculosis Sensor Kinase DosS Modulates the Autophagosome in a DosR-independent Manner (Submitter supplied) This SuperSeries is composed of the SubSeries listed below.	Macaca mulatta; Mycobacterium tuberculosis CDC1551; Mycobacterium tuberculosis; Homo sapiens; Mycobacterium tuberculosis H37Rv	DRonA classified non-viable	NA
GSM3349493	Expression profiling by array	GSE118869	GPL18320	RhBMDMsinfected with M. tuberculosis H37Rv isogenic dosS deletion mutant strain for 4 hour- Replicate 2	Mycobacterium tuberculosis Sensor Kinase DosS Modulates the Autophagosome in a DosR-independent Manner (Submitter supplied) This SuperSeries is composed of the SubSeries listed below.	Macaca mulatta; Mycobacterium tuberculosis CDC1551; Mycobacterium tuberculosis; Homo sapiens; Mycobacterium tuberculosis H37Rv	DRonA classified non-viable	NA
GSM3349492	Expression profiling by array	GSE118869	GPL18320	RhBMDMsinfected with M. tuberculosis H37Rv isogenic dosS deletion mutant strain for 4 hour- Replicate 1	Mycobacterium tuberculosis Sensor Kinase DosS Modulates the Autophagosome in a DosR-independent Manner (Submitter supplied) This SuperSeries is composed of the SubSeries listed below.	Macaca mulatta; Mycobacterium tuberculosis CDC1551; Mycobacterium tuberculosis; Homo sapiens; Mycobacterium tuberculosis H37Rv	DRonA classified non-viable	NA
GSM3349494	Expression profiling by array	GSE118869	GPL18320	RhBMDMsinfected with M. tuberculosis H37Rv isogenic dosS deletion mutant strain for 4 hour- Replicate 3	Mycobacterium tuberculosis Sensor Kinase DosS Modulates the Autophagosome in a DosR-independent Manner (Submitter supplied) This SuperSeries is composed of the SubSeries listed below.	Macaca mulatta; Mycobacterium tuberculosis CDC1551; Mycobacterium tuberculosis; Homo sapiens; Mycobacterium tuberculosis H37Rv	DRonA classified non-viable	NA
GSM3358154	Expression profiling by	GSE119107	GPL19545	H37Rv‚àÜthrA at T7, biological rep4	Microarry and RNA-seq analysis of M. tuberculosis response to threonine auxotrophic starvation (Submitter supplied) This SuperSeries is composed of the SubSeries listed below.	Mycobacterium tuberculosis H37Rv; Mycobacterium tuberculosis	DRonA classified non-viable	NA
GSM3358153	Expression profiling by	GSE119107	GPL19545	H37Rv‚àÜthrA at T7, biological rep3	Microarry and RNA-seq analysis of M. tuberculosis response to threonine auxotrophic starvation (Submitter supplied) This SuperSeries is composed of the SubSeries listed below.	Mycobacterium tuberculosis H37Rv; Mycobacterium tuberculosis	DRonA classified non-viable	NA
GSM3358152	Expression profiling by	GSE119107	GPL19545	H37Rv‚àÜthrA at T7, biological rep2	Microarry and RNA-seq analysis of M. tuberculosis response to threonine auxotrophic starvation (Submitter supplied) This SuperSeries is composed of the SubSeries listed below.	Mycobacterium tuberculosis H37Rv; Mycobacterium tuberculosis	DRonA classified non-viable	NA
GSM3358151	Expression profiling by	GSE119107	GPL19545	H37Rv‚àÜthrA at T7, biological rep1	Microarry and RNA-seq analysis of M. tuberculosis response to threonine auxotrophic starvation (Submitter supplied) This SuperSeries is composed of the SubSeries listed below.	Mycobacterium tuberculosis H37Rv; Mycobacterium tuberculosis	DRonA classified non-viable	NA
GSM3358150	Expression profiling by	GSE119107	GPL19545	H37Rv‚àÜthrA at T4, biological rep4	Microarry and RNA-seq analysis of M. tuberculosis response to threonine auxotrophic starvation (Submitter supplied) This SuperSeries is composed of the SubSeries listed below.	Mycobacterium tuberculosis H37Rv; Mycobacterium tuberculosis	DRonA classified non-viable	NA
GSM3358149	Expression profiling by	GSE119107	GPL19545	H37Rv‚àÜthrA at T4, biological rep3	Microarry and RNA-seq analysis of M. tuberculosis response to threonine auxotrophic starvation (Submitter supplied) This SuperSeries is composed of the SubSeries listed below.	Mycobacterium tuberculosis H37Rv; Mycobacterium tuberculosis	DRonA classified non-viable	NA
GSM3358148	Expression profiling by	GSE119107	GPL19545	H37Rv‚àÜthrA at T4, biological rep2	Microarry and RNA-seq analysis of M. tuberculosis response to threonine auxotrophic starvation (Submitter supplied) This SuperSeries is composed of the SubSeries listed below.	Mycobacterium tuberculosis H37Rv; Mycobacterium tuberculosis	DRonA classified non-viable	NA
GSM3358147	Expression profiling by	GSE119107	GPL19545	H37Rv‚àÜthrA at T4, biological rep1	Microarry and RNA-seq analysis of M. tuberculosis response to threonine auxotrophic starvation (Submitter supplied) This SuperSeries is composed of the SubSeries listed below.	Mycobacterium tuberculosis H37Rv; Mycobacterium tuberculosis	DRonA classified non-viable	NA
GSM3358146	Expression profiling by	GSE119107	GPL19545	H37Rv‚àÜthrA at T2, biological rep4	Microarry and RNA-seq analysis of M. tuberculosis response to threonine auxotrophic starvation (Submitter supplied) This SuperSeries is composed of the SubSeries listed below.	Mycobacterium tuberculosis H37Rv; Mycobacterium tuberculosis	DRonA classified non-viable	NA
GSM3358145	Expression profiling by	GSE119107	GPL19545	H37Rv‚àÜthrA at T2, biological rep3	Microarry and RNA-seq analysis of M. tuberculosis response to threonine auxotrophic starvation (Submitter supplied) This SuperSeries is composed of the SubSeries listed below.	Mycobacterium tuberculosis H37Rv; Mycobacterium tuberculosis	DRonA classified non-viable	NA
GSM3358144	Expression profiling by	GSE119107	GPL19545	H37Rv‚àÜthrA at T2, biological rep2	Microarry and RNA-seq analysis of M. tuberculosis response to threonine auxotrophic starvation (Submitter supplied) This SuperSeries is composed of the SubSeries listed below.	Mycobacterium tuberculosis H37Rv; Mycobacterium tuberculosis	DRonA classified non-viable	NA
GSM3358143	Expression profiling by	GSE119107	GPL19545	H37Rv‚àÜthrA at T2, biological rep1	Microarry and RNA-seq analysis of M. tuberculosis response to threonine auxotrophic starvation (Submitter supplied) This SuperSeries is composed of the SubSeries listed below.	Mycobacterium tuberculosis H37Rv; Mycobacterium tuberculosis	DRonA classified non-viable	NA
GSM3361699	Expression profiling by high throughput sequencing	GSE119225	GPL18768	FattyAcid-NonReplicativePhase2	Hypoxia is NOT THE MAIN stress When M. tuberculosis is in a dormancy-LIKE FATTY ACID environment (Submitter supplied) The capacity of Mycobacterium tuberculosis (Mtb) to sense, respond and adapt to variable and hostile environment within the host, has made it one of the most successful human pathogens. During different stages of infection, the bacillus is surrounding by a plethora of lipid rich m…	Mycobacterium tuberculosis	DRonA classified non-viable	NA
GSM3318581	Expression profiling by high throughput sequencing	GSE119585	GPL22688	H37Rv_4LZD_D1_rep4	Transcriptional Response of Mycobacterium tuberculosis H37Rv to Anti-TB drugs (Submitter supplied) This SuperSeries is composed of the SubSeries listed below.	Mycobacterium tuberculosis; Mycobacterium tuberculosis H37Rv	DRonA classified non-viable	NA
GSM3318579	Expression profiling by high throughput sequencing	GSE119585	GPL22688	H37Rv_4LZD_D1_rep3	Transcriptional Response of Mycobacterium tuberculosis H37Rv to Anti-TB drugs (Submitter supplied) This SuperSeries is composed of the SubSeries listed below.	Mycobacterium tuberculosis; Mycobacterium tuberculosis H37Rv	DRonA classified non-viable	NA
GSM3318577	Expression profiling by high throughput sequencing	GSE119585	GPL22688	H37Rv_4LZD_D1_rep2	Transcriptional Response of Mycobacterium tuberculosis H37Rv to Anti-TB drugs (Submitter supplied) This SuperSeries is composed of the SubSeries listed below.	Mycobacterium tuberculosis; Mycobacterium tuberculosis H37Rv	DRonA classified non-viable	NA
GSM3318575	Expression profiling by high throughput sequencing	GSE119585	GPL22688	H37Rv_4LZD_D1_rep1	Transcriptional Response of Mycobacterium tuberculosis H37Rv to Anti-TB drugs (Submitter supplied) This SuperSeries is composed of the SubSeries listed below.	Mycobacterium tuberculosis; Mycobacterium tuberculosis H37Rv	DRonA classified non-viable	NA
GSM3318414	Expression profiling by high throughput sequencing	GSE119585	GPL22688	H37Rv_2.45EMB_D1_rep4	Transcriptional Response of Mycobacterium tuberculosis H37Rv to Anti-TB drugs (Submitter supplied) This SuperSeries is composed of the SubSeries listed below.	Mycobacterium tuberculosis; Mycobacterium tuberculosis H37Rv	DRonA classified non-viable	NA
GSM309315	Expression profiling by array	GSE12302	GPL4057	Sample 1 H37rv - Bif1 mutant	Transcription profile of an azole resistant mutant of Mycobacterium truberculosis (Submitter supplied) We used DNA microarrays to detect differentially expresses genes in a spontaneous mutant of Mycobacterium tuberculosis H37Rv resistant to azoles. We identified three adjacent upregulated genes encoding a transcription regulatory protein and two membrane proteins belonging to the family of RND ef…	Mycobacterium tuberculosis	DRonA classified non-viable	NA
GSM309351	Expression profiling by array	GSE12302	GPL4057	Sample 3 H37rv - Bif1 mutant	Transcription profile of an azole resistant mutant of Mycobacterium truberculosis (Submitter supplied) We used DNA microarrays to detect differentially expresses genes in a spontaneous mutant of Mycobacterium tuberculosis H37Rv resistant to azoles. We identified three adjacent upregulated genes encoding a transcription regulatory protein and two membrane proteins belonging to the family of RND ef…	Mycobacterium tuberculosis	DRonA classified non-viable	NA
GSM309349	Expression profiling by array	GSE12302	GPL4057	Sample 2 Bif1 mutant - H37rv	Transcription profile of an azole resistant mutant of Mycobacterium truberculosis (Submitter supplied) We used DNA microarrays to detect differentially expresses genes in a spontaneous mutant of Mycobacterium tuberculosis H37Rv resistant to azoles. We identified three adjacent upregulated genes encoding a transcription regulatory protein and two membrane proteins belonging to the family of RND ef…	Mycobacterium tuberculosis	DRonA classified non-viable	NA
GSM310428	Expression profiling by array	GSE12364	GPL4057	Sample 2 vancomycin treated subinhibitory conc.	Global transcriptional response to vancomycin in Mycobacterium tuberculosis (Submitter supplied) We characterized the variation of M. tuberculosis transcriptional profile in response to inhibitory and subhinibitory concentrations of vancomycin.	Mycobacterium tuberculosis	DRonA classified non-viable	NA
GSM310425	Expression profiling by array	GSE12364	GPL4057	Sample 1rev vancomycin treated subinhibitory conc.	Global transcriptional response to vancomycin in Mycobacterium tuberculosis (Submitter supplied) We characterized the variation of M. tuberculosis transcriptional profile in response to inhibitory and subhinibitory concentrations of vancomycin.	Mycobacterium tuberculosis	DRonA classified non-viable	NA
GSM310426	Expression profiling by array	GSE12364	GPL4057	Sample 2rev vancomycin treated subinhibitory conc.	Global transcriptional response to vancomycin in Mycobacterium tuberculosis (Submitter supplied) We characterized the variation of M. tuberculosis transcriptional profile in response to inhibitory and subhinibitory concentrations of vancomycin.	Mycobacterium tuberculosis	DRonA classified non-viable	NA
GSM310427	Expression profiling by array	GSE12364	GPL4057	Sample 1 vancomycin treated subinhibitory conc.	Global transcriptional response to vancomycin in Mycobacterium tuberculosis (Submitter supplied) We characterized the variation of M. tuberculosis transcriptional profile in response to inhibitory and subhinibitory concentrations of vancomycin.	Mycobacterium tuberculosis	DRonA classified non-viable	NA
GSM310820	Expression profiling by array	GSE12382	GPL6719	espR mutant complemented with N-terminal Flag espR (RFL) rep1	Secreted transcription factor controls Mycobacterium tuberculosis virulence (Submitter supplied) This SuperSeries is composed of the SubSeries listed below.	Mycobacterium tuberculosis	DRonA classified non-viable	NA
GSM310821	Expression profiling by array	GSE12382	GPL6719	WT rep2	Secreted transcription factor controls Mycobacterium tuberculosis virulence (Submitter supplied) This SuperSeries is composed of the SubSeries listed below.	Mycobacterium tuberculosis	DRonA classified non-viable	NA
GSM310824	Expression profiling by array	GSE12382	GPL6719	espR mutant complemented with N-terminal Flag espR (RFL) rep2	Secreted transcription factor controls Mycobacterium tuberculosis virulence (Submitter supplied) This SuperSeries is composed of the SubSeries listed below.	Mycobacterium tuberculosis	DRonA classified non-viable	NA
GSM297129	Expression profiling by array	GSE12382	GPL6719	WT TB rep1	Secreted transcription factor controls Mycobacterium tuberculosis virulence (Submitter supplied) This SuperSeries is composed of the SubSeries listed below.	Mycobacterium tuberculosis	DRonA classified non-viable	NA
GSM297131	Expression profiling by array	GSE12382	GPL6719	Complemented espR mutant (R+) rep1	Secreted transcription factor controls Mycobacterium tuberculosis virulence (Submitter supplied) This SuperSeries is composed of the SubSeries listed below.	Mycobacterium tuberculosis	DRonA classified non-viable	NA
GSM297134	Expression profiling by array	GSE12382	GPL6719	Complemented espR mutant (R+) rep2	Secreted transcription factor controls Mycobacterium tuberculosis virulence (Submitter supplied) This SuperSeries is composed of the SubSeries listed below.	Mycobacterium tuberculosis	DRonA classified non-viable	NA
GSM310823	Expression profiling by array	GSE12382	GPL6719	espR mutant complemented with WT espR (R+) rep2	Secreted transcription factor controls Mycobacterium tuberculosis virulence (Submitter supplied) This SuperSeries is composed of the SubSeries listed below.	Mycobacterium tuberculosis	DRonA classified non-viable	NA
GSM310828	Expression profiling by array	GSE12382	GPL6719	espR mutant complemented with R8A espR gene (R- R8A)	Secreted transcription factor controls Mycobacterium tuberculosis virulence (Submitter supplied) This SuperSeries is composed of the SubSeries listed below.	Mycobacterium tuberculosis	DRonA classified non-viable	NA
GSM310829	Expression profiling by array	GSE12382	GPL6719	espR mutant complemented with R21A espR gene (R- R21A)	Secreted transcription factor controls Mycobacterium tuberculosis virulence (Submitter supplied) This SuperSeries is composed of the SubSeries listed below.	Mycobacterium tuberculosis	DRonA classified non-viable	NA
GSM297133	Expression profiling by array	GSE12382	GPL6719	ESPR- mutant (R-) rep2	Secreted transcription factor controls Mycobacterium tuberculosis virulence (Submitter supplied) This SuperSeries is composed of the SubSeries listed below.	Mycobacterium tuberculosis	DRonA classified non-viable	NA
GSM310831	Expression profiling by array	GSE12382	GPL6719	espR mutant complemented with espR gene containing 5-aa C-terminal truncation (R- delta5)	Secreted transcription factor controls Mycobacterium tuberculosis virulence (Submitter supplied) This SuperSeries is composed of the SubSeries listed below.	Mycobacterium tuberculosis	DRonA classified non-viable	NA
GSM297130	Expression profiling by array	GSE12382	GPL6719	ESPR- mutant (R-) rep1	Secreted transcription factor controls Mycobacterium tuberculosis virulence (Submitter supplied) This SuperSeries is composed of the SubSeries listed below.	Mycobacterium tuberculosis	DRonA classified non-viable	NA
GSM297132	Expression profiling by array	GSE12382	GPL6719	WT TB rep2	Secreted transcription factor controls Mycobacterium tuberculosis virulence (Submitter supplied) This SuperSeries is composed of the SubSeries listed below.	Mycobacterium tuberculosis	DRonA classified non-viable	NA
GSM297136	Expression profiling by array	GSE12382	GPL6719	ESPR- mutant (R-) rep3	Secreted transcription factor controls Mycobacterium tuberculosis virulence (Submitter supplied) This SuperSeries is composed of the SubSeries listed below.	Mycobacterium tuberculosis	DRonA classified non-viable	NA
GSM297137	Expression profiling by array	GSE12382	GPL6719	Complemented espR mutant (R+) rep3	Secreted transcription factor controls Mycobacterium tuberculosis virulence (Submitter supplied) This SuperSeries is composed of the SubSeries listed below.	Mycobacterium tuberculosis	DRonA classified non-viable	NA
GSM310822	Expression profiling by array	GSE12382	GPL6719	espR mutant (R-) rep2	Secreted transcription factor controls Mycobacterium tuberculosis virulence (Submitter supplied) This SuperSeries is composed of the SubSeries listed below.	Mycobacterium tuberculosis	DRonA classified non-viable	NA
GSM297135	Expression profiling by array	GSE12382	GPL6719	WT TB rep3	Secreted transcription factor controls Mycobacterium tuberculosis virulence (Submitter supplied) This SuperSeries is composed of the SubSeries listed below.	Mycobacterium tuberculosis	DRonA classified non-viable	NA
GSM310837	Expression profiling by array	GSE12382	GPL6719	espR knockout (deltaR) rep2	Secreted transcription factor controls Mycobacterium tuberculosis virulence (Submitter supplied) This SuperSeries is composed of the SubSeries listed below.	Mycobacterium tuberculosis	DRonA classified non-viable	NA
GSM310836	Expression profiling by array	GSE12382	GPL6719	espR transposon mutant (R-) rep2	Secreted transcription factor controls Mycobacterium tuberculosis virulence (Submitter supplied) This SuperSeries is composed of the SubSeries listed below.	Mycobacterium tuberculosis	DRonA classified non-viable	NA
GSM310835	Expression profiling by array	GSE12382	GPL6719	Wt rep2	Secreted transcription factor controls Mycobacterium tuberculosis virulence (Submitter supplied) This SuperSeries is composed of the SubSeries listed below.	Mycobacterium tuberculosis	DRonA classified non-viable	NA
GSM310834	Expression profiling by array	GSE12382	GPL6719	espR knockout (deltaR) rep1	Secreted transcription factor controls Mycobacterium tuberculosis virulence (Submitter supplied) This SuperSeries is composed of the SubSeries listed below.	Mycobacterium tuberculosis	DRonA classified non-viable	NA
GSM310833	Expression profiling by array	GSE12382	GPL6719	espR transposon mutant (R-) rep1	Secreted transcription factor controls Mycobacterium tuberculosis virulence (Submitter supplied) This SuperSeries is composed of the SubSeries listed below.	Mycobacterium tuberculosis	DRonA classified non-viable	NA
GSM310832	Expression profiling by array	GSE12382	GPL6719	Wt rep1	Secreted transcription factor controls Mycobacterium tuberculosis virulence (Submitter supplied) This SuperSeries is composed of the SubSeries listed below.	Mycobacterium tuberculosis	DRonA classified non-viable	NA
GSM310830	Expression profiling by array	GSE12382	GPL6719	espR mutant complemented with espR gene containing 10-aa C-terminal truncation (R- delta10)	Secreted transcription factor controls Mycobacterium tuberculosis virulence (Submitter supplied) This SuperSeries is composed of the SubSeries listed below.	Mycobacterium tuberculosis	DRonA classified non-viable	NA
GSM346812	Expression profiling by array	GSE13780	GPL4057	Mtb strain TB294 overexpressing sigma factor A (experiment 2 dye-flip)	Intracellular expression pattern of recombinant Mtb strain TB294 overexpressing sigma factor A (Submitter supplied) We previously showed that increased expression of the principal sigma factor, SigA, mediates the capacity of Mycobacterium tuberculosis 210 strains to grow more rapidly in human monocytes, compared to other strains. To identify SigA-regulated genes that favor intracellular mycobacte…	Mycobacterium tuberculosis	DRonA classified non-viable	NA
GSM346811	Expression profiling by array	GSE13780	GPL4057	Mtb strain TB294 overexpressing sigma factor A (experiment 2)	Intracellular expression pattern of recombinant Mtb strain TB294 overexpressing sigma factor A (Submitter supplied) We previously showed that increased expression of the principal sigma factor, SigA, mediates the capacity of Mycobacterium tuberculosis 210 strains to grow more rapidly in human monocytes, compared to other strains. To identify SigA-regulated genes that favor intracellular mycobacte…	Mycobacterium tuberculosis	DRonA classified non-viable	NA
GSM346785	Expression profiling by array	GSE13780	GPL4057	Mtb strain TB294 overexpressing sigma factor A (experiment 1 dye-flip)	Intracellular expression pattern of recombinant Mtb strain TB294 overexpressing sigma factor A (Submitter supplied) We previously showed that increased expression of the principal sigma factor, SigA, mediates the capacity of Mycobacterium tuberculosis 210 strains to grow more rapidly in human monocytes, compared to other strains. To identify SigA-regulated genes that favor intracellular mycobacte…	Mycobacterium tuberculosis	DRonA classified non-viable	NA
GSM346759	Expression profiling by array	GSE13780	GPL4057	Mtb strain TB294 overexpressing sigma factor A (experiment 1)	Intracellular expression pattern of recombinant Mtb strain TB294 overexpressing sigma factor A (Submitter supplied) We previously showed that increased expression of the principal sigma factor, SigA, mediates the capacity of Mycobacterium tuberculosis 210 strains to grow more rapidly in human monocytes, compared to other strains. To identify SigA-regulated genes that favor intracellular mycobacte…	Mycobacterium tuberculosis	DRonA classified non-viable	NA
GSM351208	Expression profiling by array	GSE13978	GPL4057	CDC1551 (146) vs CDC1551 kstR mutant (162)_24hrs plus cholesterol_experiment 1	Cholesterol's effect on M. tuberculosis (Submitter supplied) 2 experiments: (1) Mtb, Tween vs Cholesterol at 3 & 24hrs (2) CDC1551 vs kstR mutant of CDC1551, with and w/o Cholesterol	Mycobacterium tuberculosis	DRonA classified non-viable	NA
GSM351277	Expression profiling by array	GSE13978	GPL4057	CDC1551 (146) vs CDC1551 kstR mutant (162)_24hrs plus cholesterol_experiment 2	Cholesterol's effect on M. tuberculosis (Submitter supplied) 2 experiments: (1) Mtb, Tween vs Cholesterol at 3 & 24hrs (2) CDC1551 vs kstR mutant of CDC1551, with and w/o Cholesterol	Mycobacterium tuberculosis	DRonA classified non-viable	NA
GSM351278	Expression profiling by array	GSE13978	GPL4057	CDC1551 (146) vs CDC1551 kstR mutant (162)_24hrs plus cholesterol_experiment 3	Cholesterol's effect on M. tuberculosis (Submitter supplied) 2 experiments: (1) Mtb, Tween vs Cholesterol at 3 & 24hrs (2) CDC1551 vs kstR mutant of CDC1551, with and w/o Cholesterol	Mycobacterium tuberculosis	DRonA classified non-viable	NA
GSM351202	Expression profiling by array	GSE13978	GPL4057	CDC1551 (146) vs CDC1551 kstR mutant (162)_24hrs_experiment 3	Cholesterol's effect on M. tuberculosis (Submitter supplied) 2 experiments: (1) Mtb, Tween vs Cholesterol at 3 & 24hrs (2) CDC1551 vs kstR mutant of CDC1551, with and w/o Cholesterol	Mycobacterium tuberculosis	DRonA classified non-viable	NA
GSM351166	Expression profiling by array	GSE13978	GPL4057	M. tuberculosis - cholesterol 24hrs_experiment 1	Cholesterol's effect on M. tuberculosis (Submitter supplied) 2 experiments: (1) Mtb, Tween vs Cholesterol at 3 & 24hrs (2) CDC1551 vs kstR mutant of CDC1551, with and w/o Cholesterol	Mycobacterium tuberculosis	DRonA classified non-viable	NA
GSM351164	Expression profiling by array	GSE13978	GPL4057	M. tuberculosis - cholesterol 3hrs_experiment 2	Cholesterol's effect on M. tuberculosis (Submitter supplied) 2 experiments: (1) Mtb, Tween vs Cholesterol at 3 & 24hrs (2) CDC1551 vs kstR mutant of CDC1551, with and w/o Cholesterol	Mycobacterium tuberculosis	DRonA classified non-viable	NA
GSM351165	Expression profiling by array	GSE13978	GPL4057	M. tuberculosis - cholesterol 3hrs_experiment 3	Cholesterol's effect on M. tuberculosis (Submitter supplied) 2 experiments: (1) Mtb, Tween vs Cholesterol at 3 & 24hrs (2) CDC1551 vs kstR mutant of CDC1551, with and w/o Cholesterol	Mycobacterium tuberculosis	DRonA classified non-viable	NA
GSM351193	Expression profiling by array	GSE13978	GPL4057	CDC1551 (146) vs CDC1551 kstR mutant (162)_24hrs_experiment 1	Cholesterol's effect on M. tuberculosis (Submitter supplied) 2 experiments: (1) Mtb, Tween vs Cholesterol at 3 & 24hrs (2) CDC1551 vs kstR mutant of CDC1551, with and w/o Cholesterol	Mycobacterium tuberculosis	DRonA classified non-viable	NA
GSM351195	Expression profiling by array	GSE13978	GPL4057	CDC1551 (146) vs CDC1551 kstR mutant (162)_24hrs_experiment 2	Cholesterol's effect on M. tuberculosis (Submitter supplied) 2 experiments: (1) Mtb, Tween vs Cholesterol at 3 & 24hrs (2) CDC1551 vs kstR mutant of CDC1551, with and w/o Cholesterol	Mycobacterium tuberculosis	DRonA classified non-viable	NA
GSM350580	Expression profiling by array	GSE13978	GPL4057	M. tuberculosis - cholesterol 3hrs_experiment 1	Cholesterol's effect on M. tuberculosis (Submitter supplied) 2 experiments: (1) Mtb, Tween vs Cholesterol at 3 & 24hrs (2) CDC1551 vs kstR mutant of CDC1551, with and w/o Cholesterol	Mycobacterium tuberculosis	DRonA classified non-viable	NA
GSM351167	Expression profiling by array	GSE13978	GPL4057	M. tuberculosis - cholesterol 24hrs_experiment 2	Cholesterol's effect on M. tuberculosis (Submitter supplied) 2 experiments: (1) Mtb, Tween vs Cholesterol at 3 & 24hrs (2) CDC1551 vs kstR mutant of CDC1551, with and w/o Cholesterol	Mycobacterium tuberculosis	DRonA classified non-viable	NA
GSM351168	Expression profiling by array	GSE13978	GPL4057	M. tuberculosis - cholesterol 24hrs_experiment 3	Cholesterol's effect on M. tuberculosis (Submitter supplied) 2 experiments: (1) Mtb, Tween vs Cholesterol at 3 & 24hrs (2) CDC1551 vs kstR mutant of CDC1551, with and w/o Cholesterol	Mycobacterium tuberculosis	DRonA classified non-viable	NA
GSM351660	Expression profiling by array	GSE13998	GPL1343	MTb-relE3 -6 hr - repeat 4 - mAdbID:81126	Transcriptional analysis of RelE family toxin overexpression in Mycobacterium tuberculosis (Submitter supplied) To understand the mechanism of action of the RelE family of toxins on metabolism of Mycobacterium tuberculosis. To this effect, toxin expression was induced under control of a tetracycline regulatable promoter and transcriptional profiles compared during overexpression of the three RelE…	Mycobacterium tuberculosis	DRonA classified non-viable	NA
GSM351662	Expression profiling by array	GSE13998	GPL1343	MTb-relE2 -72 hr - repeat 2 - mAdbID:81128	Transcriptional analysis of RelE family toxin overexpression in Mycobacterium tuberculosis (Submitter supplied) To understand the mechanism of action of the RelE family of toxins on metabolism of Mycobacterium tuberculosis. To this effect, toxin expression was induced under control of a tetracycline regulatable promoter and transcriptional profiles compared during overexpression of the three RelE…	Mycobacterium tuberculosis	DRonA classified non-viable	NA
GSM351666	Expression profiling by array	GSE13998	GPL1343	MTb-relE3 -72 hr - repeat 5 - mAdbID:94800	Transcriptional analysis of RelE family toxin overexpression in Mycobacterium tuberculosis (Submitter supplied) To understand the mechanism of action of the RelE family of toxins on metabolism of Mycobacterium tuberculosis. To this effect, toxin expression was induced under control of a tetracycline regulatable promoter and transcriptional profiles compared during overexpression of the three RelE…	Mycobacterium tuberculosis	DRonA classified non-viable	NA
GSM351669	Expression profiling by array	GSE13998	GPL1343	MTb-relE3 -72 hr - repeat 4 - mAdbID:94896	Transcriptional analysis of RelE family toxin overexpression in Mycobacterium tuberculosis (Submitter supplied) To understand the mechanism of action of the RelE family of toxins on metabolism of Mycobacterium tuberculosis. To this effect, toxin expression was induced under control of a tetracycline regulatable promoter and transcriptional profiles compared during overexpression of the three RelE…	Mycobacterium tuberculosis	DRonA classified non-viable	NA
GSM351668	Expression profiling by array	GSE13998	GPL1343	MTb-relE2 -72 hr - repeat 5 - mAdbID:94895	Transcriptional analysis of RelE family toxin overexpression in Mycobacterium tuberculosis (Submitter supplied) To understand the mechanism of action of the RelE family of toxins on metabolism of Mycobacterium tuberculosis. To this effect, toxin expression was induced under control of a tetracycline regulatable promoter and transcriptional profiles compared during overexpression of the three RelE…	Mycobacterium tuberculosis	DRonA classified non-viable	NA
GSM351661	Expression profiling by array	GSE13998	GPL1343	MTb-relE1 - 72 hr - repeat 1 - mAdbID:81127	Transcriptional analysis of RelE family toxin overexpression in Mycobacterium tuberculosis (Submitter supplied) To understand the mechanism of action of the RelE family of toxins on metabolism of Mycobacterium tuberculosis. To this effect, toxin expression was induced under control of a tetracycline regulatable promoter and transcriptional profiles compared during overexpression of the three RelE…	Mycobacterium tuberculosis	DRonA classified non-viable	NA
GSM351663	Expression profiling by array	GSE13998	GPL1343	MTb-relE3 -72 hr - repeat 3 - mAdbID:81129	Transcriptional analysis of RelE family toxin overexpression in Mycobacterium tuberculosis (Submitter supplied) To understand the mechanism of action of the RelE family of toxins on metabolism of Mycobacterium tuberculosis. To this effect, toxin expression was induced under control of a tetracycline regulatable promoter and transcriptional profiles compared during overexpression of the three RelE…	Mycobacterium tuberculosis	DRonA classified non-viable	NA
GSM351675	Expression profiling by array	GSE13998	GPL1343	MTb-relE1 - 6 hr - repeat 3 - mAdbID:95195	Transcriptional analysis of RelE family toxin overexpression in Mycobacterium tuberculosis (Submitter supplied) To understand the mechanism of action of the RelE family of toxins on metabolism of Mycobacterium tuberculosis. To this effect, toxin expression was induced under control of a tetracycline regulatable promoter and transcriptional profiles compared during overexpression of the three RelE…	Mycobacterium tuberculosis	DRonA classified non-viable	NA
GSM351665	Expression profiling by array	GSE13998	GPL1343	MTb-relE2 -72 hr - repeat 4 - mAdbID:94799	Transcriptional analysis of RelE family toxin overexpression in Mycobacterium tuberculosis (Submitter supplied) To understand the mechanism of action of the RelE family of toxins on metabolism of Mycobacterium tuberculosis. To this effect, toxin expression was induced under control of a tetracycline regulatable promoter and transcriptional profiles compared during overexpression of the three RelE…	Mycobacterium tuberculosis	DRonA classified non-viable	NA
GSM351664	Expression profiling by array	GSE13998	GPL1343	MTb-relE1 - 72 hr - repeat 4 - mAdbID:94798	Transcriptional analysis of RelE family toxin overexpression in Mycobacterium tuberculosis (Submitter supplied) To understand the mechanism of action of the RelE family of toxins on metabolism of Mycobacterium tuberculosis. To this effect, toxin expression was induced under control of a tetracycline regulatable promoter and transcriptional profiles compared during overexpression of the three RelE…	Mycobacterium tuberculosis	DRonA classified non-viable	NA
GSM351667	Expression profiling by array	GSE13998	GPL1343	MTb-relE1 - 72 hr - repeat 3 - mAdbID:94894	Transcriptional analysis of RelE family toxin overexpression in Mycobacterium tuberculosis (Submitter supplied) To understand the mechanism of action of the RelE family of toxins on metabolism of Mycobacterium tuberculosis. To this effect, toxin expression was induced under control of a tetracycline regulatable promoter and transcriptional profiles compared during overexpression of the three RelE…	Mycobacterium tuberculosis	DRonA classified non-viable	NA
GSM351672	Expression profiling by array	GSE13998	GPL1343	MTb-relE2 - 24 hr - repeat 3 - mAdbID:95192	Transcriptional analysis of RelE family toxin overexpression in Mycobacterium tuberculosis (Submitter supplied) To understand the mechanism of action of the RelE family of toxins on metabolism of Mycobacterium tuberculosis. To this effect, toxin expression was induced under control of a tetracycline regulatable promoter and transcriptional profiles compared during overexpression of the three RelE…	Mycobacterium tuberculosis	DRonA classified non-viable	NA
GSM351670	Expression profiling by array	GSE13998	GPL1343	MTb-relE3 -24 hr - repeat 1 - mAdbID:95190	Transcriptional analysis of RelE family toxin overexpression in Mycobacterium tuberculosis (Submitter supplied) To understand the mechanism of action of the RelE family of toxins on metabolism of Mycobacterium tuberculosis. To this effect, toxin expression was induced under control of a tetracycline regulatable promoter and transcriptional profiles compared during overexpression of the three RelE…	Mycobacterium tuberculosis	DRonA classified non-viable	NA
GSM351671	Expression profiling by array	GSE13998	GPL1343	MTb-relE3 -6 hr - repeat 3 - mAdbID:95191	Transcriptional analysis of RelE family toxin overexpression in Mycobacterium tuberculosis (Submitter supplied) To understand the mechanism of action of the RelE family of toxins on metabolism of Mycobacterium tuberculosis. To this effect, toxin expression was induced under control of a tetracycline regulatable promoter and transcriptional profiles compared during overexpression of the three RelE…	Mycobacterium tuberculosis	DRonA classified non-viable	NA
GSM351674	Expression profiling by array	GSE13998	GPL1343	MTb-relE1 - 24 hr - repeat 2 - mAdbID:95194	Transcriptional analysis of RelE family toxin overexpression in Mycobacterium tuberculosis (Submitter supplied) To understand the mechanism of action of the RelE family of toxins on metabolism of Mycobacterium tuberculosis. To this effect, toxin expression was induced under control of a tetracycline regulatable promoter and transcriptional profiles compared during overexpression of the three RelE…	Mycobacterium tuberculosis	DRonA classified non-viable	NA
GSM351651	Expression profiling by array	GSE13998	GPL1343	MTb-relE2 -72 hr - repeat 1 - mAdbID:77675	Transcriptional analysis of RelE family toxin overexpression in Mycobacterium tuberculosis (Submitter supplied) To understand the mechanism of action of the RelE family of toxins on metabolism of Mycobacterium tuberculosis. To this effect, toxin expression was induced under control of a tetracycline regulatable promoter and transcriptional profiles compared during overexpression of the three RelE…	Mycobacterium tuberculosis	DRonA classified non-viable	NA
GSM351652	Expression profiling by array	GSE13998	GPL1343	MTb-relE3 -72 hr - repeat 1 - mAdbID:77840	Transcriptional analysis of RelE family toxin overexpression in Mycobacterium tuberculosis (Submitter supplied) To understand the mechanism of action of the RelE family of toxins on metabolism of Mycobacterium tuberculosis. To this effect, toxin expression was induced under control of a tetracycline regulatable promoter and transcriptional profiles compared during overexpression of the three RelE…	Mycobacterium tuberculosis	DRonA classified non-viable	NA
GSM351649	Expression profiling by array	GSE13998	GPL1343	MTb-relE1 - 24 hr - repeat 1 - mAdbID:77672	Transcriptional analysis of RelE family toxin overexpression in Mycobacterium tuberculosis (Submitter supplied) To understand the mechanism of action of the RelE family of toxins on metabolism of Mycobacterium tuberculosis. To this effect, toxin expression was induced under control of a tetracycline regulatable promoter and transcriptional profiles compared during overexpression of the three RelE…	Mycobacterium tuberculosis	DRonA classified non-viable	NA
GSM351648	Expression profiling by array	GSE13998	GPL1343	MTb-relE3 -24 hr - repeat 2 - mAdbID:77670	Transcriptional analysis of RelE family toxin overexpression in Mycobacterium tuberculosis (Submitter supplied) To understand the mechanism of action of the RelE family of toxins on metabolism of Mycobacterium tuberculosis. To this effect, toxin expression was induced under control of a tetracycline regulatable promoter and transcriptional profiles compared during overexpression of the three RelE…	Mycobacterium tuberculosis	DRonA classified non-viable	NA
GSM351653	Expression profiling by array	GSE13998	GPL1343	MTb-relE1 - 6 hr - repeat 2 - mAdbID:79639	Transcriptional analysis of RelE family toxin overexpression in Mycobacterium tuberculosis (Submitter supplied) To understand the mechanism of action of the RelE family of toxins on metabolism of Mycobacterium tuberculosis. To this effect, toxin expression was induced under control of a tetracycline regulatable promoter and transcriptional profiles compared during overexpression of the three RelE…	Mycobacterium tuberculosis	DRonA classified non-viable	NA
GSM351655	Expression profiling by array	GSE13998	GPL1343	MTb-relE3 -6 hr - repeat 1 - mAdbID:79641	Transcriptional analysis of RelE family toxin overexpression in Mycobacterium tuberculosis (Submitter supplied) To understand the mechanism of action of the RelE family of toxins on metabolism of Mycobacterium tuberculosis. To this effect, toxin expression was induced under control of a tetracycline regulatable promoter and transcriptional profiles compared during overexpression of the three RelE…	Mycobacterium tuberculosis	DRonA classified non-viable	NA
GSM351656	Expression profiling by array	GSE13998	GPL1343	MTb-relE2 -72 hr - repeat 3 - mAdbID:79644	Transcriptional analysis of RelE family toxin overexpression in Mycobacterium tuberculosis (Submitter supplied) To understand the mechanism of action of the RelE family of toxins on metabolism of Mycobacterium tuberculosis. To this effect, toxin expression was induced under control of a tetracycline regulatable promoter and transcriptional profiles compared during overexpression of the three RelE…	Mycobacterium tuberculosis	DRonA classified non-viable	NA
GSM351657	Expression profiling by array	GSE13998	GPL1343	MTb-relE3 -72 hr - repeat 2 - mAdbID:79645	Transcriptional analysis of RelE family toxin overexpression in Mycobacterium tuberculosis (Submitter supplied) To understand the mechanism of action of the RelE family of toxins on metabolism of Mycobacterium tuberculosis. To this effect, toxin expression was induced under control of a tetracycline regulatable promoter and transcriptional profiles compared during overexpression of the three RelE…	Mycobacterium tuberculosis	DRonA classified non-viable	NA
GSM351658	Expression profiling by array	GSE13998	GPL1343	MTb-relE1 - 6 hr - repeat 4 - mAdbID:81124	Transcriptional analysis of RelE family toxin overexpression in Mycobacterium tuberculosis (Submitter supplied) To understand the mechanism of action of the RelE family of toxins on metabolism of Mycobacterium tuberculosis. To this effect, toxin expression was induced under control of a tetracycline regulatable promoter and transcriptional profiles compared during overexpression of the three RelE…	Mycobacterium tuberculosis	DRonA classified non-viable	NA
GSM351659	Expression profiling by array	GSE13998	GPL1343	MTb-relE2 - 24 hr - repeat 1 - mAdbID:81125	Transcriptional analysis of RelE family toxin overexpression in Mycobacterium tuberculosis (Submitter supplied) To understand the mechanism of action of the RelE family of toxins on metabolism of Mycobacterium tuberculosis. To this effect, toxin expression was induced under control of a tetracycline regulatable promoter and transcriptional profiles compared during overexpression of the three RelE…	Mycobacterium tuberculosis	DRonA classified non-viable	NA
GSM351654	Expression profiling by array	GSE13998	GPL1343	MTb-relE2 - 6 hr - repeat 1 - mAdbID:79640	Transcriptional analysis of RelE family toxin overexpression in Mycobacterium tuberculosis (Submitter supplied) To understand the mechanism of action of the RelE family of toxins on metabolism of Mycobacterium tuberculosis. To this effect, toxin expression was induced under control of a tetracycline regulatable promoter and transcriptional profiles compared during overexpression of the three RelE…	Mycobacterium tuberculosis	DRonA classified non-viable	NA
GSM351673	Expression profiling by array	GSE13998	GPL1343	MTb-relE2 - 6 hr - repeat 3 - mAdbID:95193	Transcriptional analysis of RelE family toxin overexpression in Mycobacterium tuberculosis (Submitter supplied) To understand the mechanism of action of the RelE family of toxins on metabolism of Mycobacterium tuberculosis. To this effect, toxin expression was induced under control of a tetracycline regulatable promoter and transcriptional profiles compared during overexpression of the three RelE…	Mycobacterium tuberculosis	DRonA classified non-viable	NA
GSM351646	Expression profiling by array	GSE13998	GPL1343	MTb-relE3 -6 hr - repeat 2 - mAdbID:77668	Transcriptional analysis of RelE family toxin overexpression in Mycobacterium tuberculosis (Submitter supplied) To understand the mechanism of action of the RelE family of toxins on metabolism of Mycobacterium tuberculosis. To this effect, toxin expression was induced under control of a tetracycline regulatable promoter and transcriptional profiles compared during overexpression of the three RelE…	Mycobacterium tuberculosis	DRonA classified non-viable	NA
GSM351644	Expression profiling by array	GSE13998	GPL1343	MTb-relE1 - 6 hr - repeat 1 - mAdbID:77666	Transcriptional analysis of RelE family toxin overexpression in Mycobacterium tuberculosis (Submitter supplied) To understand the mechanism of action of the RelE family of toxins on metabolism of Mycobacterium tuberculosis. To this effect, toxin expression was induced under control of a tetracycline regulatable promoter and transcriptional profiles compared during overexpression of the three RelE…	Mycobacterium tuberculosis	DRonA classified non-viable	NA
GSM351650	Expression profiling by array	GSE13998	GPL1343	MTb-relE1 - 72 hr - repeat 2 - mAdbID:77674	Transcriptional analysis of RelE family toxin overexpression in Mycobacterium tuberculosis (Submitter supplied) To understand the mechanism of action of the RelE family of toxins on metabolism of Mycobacterium tuberculosis. To this effect, toxin expression was induced under control of a tetracycline regulatable promoter and transcriptional profiles compared during overexpression of the three RelE…	Mycobacterium tuberculosis	DRonA classified non-viable	NA
GSM351647	Expression profiling by array	GSE13998	GPL1343	MTb-relE2 - 24 hr - repeat 2 - mAdbID:77669	Transcriptional analysis of RelE family toxin overexpression in Mycobacterium tuberculosis (Submitter supplied) To understand the mechanism of action of the RelE family of toxins on metabolism of Mycobacterium tuberculosis. To this effect, toxin expression was induced under control of a tetracycline regulatable promoter and transcriptional profiles compared during overexpression of the three RelE…	Mycobacterium tuberculosis	DRonA classified non-viable	NA
GSM351645	Expression profiling by array	GSE13998	GPL1343	MTb-relE2 - 6 hr - repeat 2 - mAdbID:77667	Transcriptional analysis of RelE family toxin overexpression in Mycobacterium tuberculosis (Submitter supplied) To understand the mechanism of action of the RelE family of toxins on metabolism of Mycobacterium tuberculosis. To this effect, toxin expression was induced under control of a tetracycline regulatable promoter and transcriptional profiles compared during overexpression of the three RelE…	Mycobacterium tuberculosis	DRonA classified non-viable	NA
GSM349959	Expression profiling by array	GSE14005	GPL5754	Mtb response to WLS 30 min (5 replicates)	Transcriptional responses of Mycobacterium tuberculosis to lung surfactant (Submitter supplied) This study uses microarray analyses to examine gene expression profiles for Mycobacterium tuberculosis (Mtb) induced by exposure in vitro to bovine lung surfactant preparations that vary in apoprotein content: (i) whole lung surfactant (WLS) containing the complete mix of endogenous lipids and surfacta…	Mycobacterium tuberculosis	DRonA classified non-viable	NA
GSM350081	Expression profiling by array	GSE14005	GPL5754	Mtb response to CLSE 2h (2 replicates)	Transcriptional responses of Mycobacterium tuberculosis to lung surfactant (Submitter supplied) This study uses microarray analyses to examine gene expression profiles for Mycobacterium tuberculosis (Mtb) induced by exposure in vitro to bovine lung surfactant preparations that vary in apoprotein content: (i) whole lung surfactant (WLS) containing the complete mix of endogenous lipids and surfacta…	Mycobacterium tuberculosis	DRonA classified non-viable	NA
GSM351699	Expression profiling by array	GSE14005	GPL5754	Mtb response to uncoated SP-A (4 replicates)	Transcriptional responses of Mycobacterium tuberculosis to lung surfactant (Submitter supplied) This study uses microarray analyses to examine gene expression profiles for Mycobacterium tuberculosis (Mtb) induced by exposure in vitro to bovine lung surfactant preparations that vary in apoprotein content: (i) whole lung surfactant (WLS) containing the complete mix of endogenous lipids and surfacta…	Mycobacterium tuberculosis	DRonA classified non-viable	NA
GSM351533	Expression profiling by array	GSE14005	GPL5754	Mtb response to PPL 30 min (2 replicates)	Transcriptional responses of Mycobacterium tuberculosis to lung surfactant (Submitter supplied) This study uses microarray analyses to examine gene expression profiles for Mycobacterium tuberculosis (Mtb) induced by exposure in vitro to bovine lung surfactant preparations that vary in apoprotein content: (i) whole lung surfactant (WLS) containing the complete mix of endogenous lipids and surfacta…	Mycobacterium tuberculosis	DRonA classified non-viable	NA
GSM351689	Expression profiling by array	GSE14005	GPL5754	Mtb response to SP-A 2h (2 replicates)	Transcriptional responses of Mycobacterium tuberculosis to lung surfactant (Submitter supplied) This study uses microarray analyses to examine gene expression profiles for Mycobacterium tuberculosis (Mtb) induced by exposure in vitro to bovine lung surfactant preparations that vary in apoprotein content: (i) whole lung surfactant (WLS) containing the complete mix of endogenous lipids and surfacta…	Mycobacterium tuberculosis	DRonA classified non-viable	NA
GSM350870	Expression profiling by array	GSE14005	GPL5754	Mtb response to CLSE 30 min (4 replicates)	Transcriptional responses of Mycobacterium tuberculosis to lung surfactant (Submitter supplied) This study uses microarray analyses to examine gene expression profiles for Mycobacterium tuberculosis (Mtb) induced by exposure in vitro to bovine lung surfactant preparations that vary in apoprotein content: (i) whole lung surfactant (WLS) containing the complete mix of endogenous lipids and surfacta…	Mycobacterium tuberculosis	DRonA classified non-viable	NA
GSM351507	Expression profiling by array	GSE14005	GPL5754	Mtb response to PPL 2h (2 replicates)	Transcriptional responses of Mycobacterium tuberculosis to lung surfactant (Submitter supplied) This study uses microarray analyses to examine gene expression profiles for Mycobacterium tuberculosis (Mtb) induced by exposure in vitro to bovine lung surfactant preparations that vary in apoprotein content: (i) whole lung surfactant (WLS) containing the complete mix of endogenous lipids and surfacta…	Mycobacterium tuberculosis	DRonA classified non-viable	NA
GSM349122	Expression profiling by array	GSE14005	GPL5754	Mtb response to WLS 2h (3 replicates)	Transcriptional responses of Mycobacterium tuberculosis to lung surfactant (Submitter supplied) This study uses microarray analyses to examine gene expression profiles for Mycobacterium tuberculosis (Mtb) induced by exposure in vitro to bovine lung surfactant preparations that vary in apoprotein content: (i) whole lung surfactant (WLS) containing the complete mix of endogenous lipids and surfacta…	Mycobacterium tuberculosis	DRonA classified non-viable	NA
GSM371007	Expression profiling by array	GSE14840	GPL8189	24 hour phosphate starvation replicate 1	Phosphate depletion: A novel trigger for Mycobacterium tuberculosis persistence (Submitter supplied) These data represent the global gene expression profile of Mycobacterium tuberculosis after 24 hrs and 72 hrs of inorganic phosphate starvation. Differentially regulated genes appear to include those encoding proteins involved in adaptation to phosphate starvation, namely those involved in phospha…	Mycobacterium tuberculosis H37Rv; Mycobacterium tuberculosis CDC1551	DRonA classified non-viable	NA
GSM371278	Expression profiling by array	GSE14840	GPL8189	24 hour phosphate starvation replicate 2	Phosphate depletion: A novel trigger for Mycobacterium tuberculosis persistence (Submitter supplied) These data represent the global gene expression profile of Mycobacterium tuberculosis after 24 hrs and 72 hrs of inorganic phosphate starvation. Differentially regulated genes appear to include those encoding proteins involved in adaptation to phosphate starvation, namely those involved in phospha…	Mycobacterium tuberculosis CDC1551; Mycobacterium tuberculosis H37Rv	DRonA classified non-viable	NA
GSM371280	Expression profiling by array	GSE14840	GPL8189	24 hour phosphate starvation replicate 3	Phosphate depletion: A novel trigger for Mycobacterium tuberculosis persistence (Submitter supplied) These data represent the global gene expression profile of Mycobacterium tuberculosis after 24 hrs and 72 hrs of inorganic phosphate starvation. Differentially regulated genes appear to include those encoding proteins involved in adaptation to phosphate starvation, namely those involved in phospha…	Mycobacterium tuberculosis CDC1551; Mycobacterium tuberculosis H37Rv	DRonA classified non-viable	NA
GSM371282	Expression profiling by array	GSE14840	GPL8189	72 hour phosphate starvation replicate 1	Phosphate depletion: A novel trigger for Mycobacterium tuberculosis persistence (Submitter supplied) These data represent the global gene expression profile of Mycobacterium tuberculosis after 24 hrs and 72 hrs of inorganic phosphate starvation. Differentially regulated genes appear to include those encoding proteins involved in adaptation to phosphate starvation, namely those involved in phospha…	Mycobacterium tuberculosis CDC1551; Mycobacterium tuberculosis H37Rv	DRonA classified non-viable	NA
GSM371285	Expression profiling by array	GSE14840	GPL8189	72 hour phosphate starvation replicate 3	Phosphate depletion: A novel trigger for Mycobacterium tuberculosis persistence (Submitter supplied) These data represent the global gene expression profile of Mycobacterium tuberculosis after 24 hrs and 72 hrs of inorganic phosphate starvation. Differentially regulated genes appear to include those encoding proteins involved in adaptation to phosphate starvation, namely those involved in phospha…	Mycobacterium tuberculosis CDC1551; Mycobacterium tuberculosis H37Rv	DRonA classified non-viable	NA
GSM371284	Expression profiling by array	GSE14840	GPL8189	72 hour phosphate starvation replicate 2	Phosphate depletion: A novel trigger for Mycobacterium tuberculosis persistence (Submitter supplied) These data represent the global gene expression profile of Mycobacterium tuberculosis after 24 hrs and 72 hrs of inorganic phosphate starvation. Differentially regulated genes appear to include those encoding proteins involved in adaptation to phosphate starvation, namely those involved in phospha…	Mycobacterium tuberculosis CDC1551; Mycobacterium tuberculosis H37Rv	DRonA classified non-viable	NA
GSM378723	Expression profiling by array	GSE15164	GPL4057	M.bovis-NO vs M.bovis_rep2	Mycobacterium bovis transcriptional response to nitric oxide (Submitter supplied) We used microarray hybridization to analyze the expression pattern of M. bovis after exposure to nitric oxide. In M. tuberculosis, this treatment has been shown to induce a response similar to the hypoxic stress. Results showed the up-regulation of 51 genes belonging to the DosR regulon. The most remarkable differen…	Mycobacterium tuberculosis; Mycobacterium tuberculosis variant bovis	DRonA classified non-viable	NA
GSM378661	Expression profiling by array	GSE15164	GPL4057	M.bovis-NO vs M.bovis_rep1	Mycobacterium bovis transcriptional response to nitric oxide (Submitter supplied) We used microarray hybridization to analyze the expression pattern of M. bovis after exposure to nitric oxide. In M. tuberculosis, this treatment has been shown to induce a response similar to the hypoxic stress. Results showed the up-regulation of 51 genes belonging to the DosR regulon. The most remarkable differen…	Mycobacterium tuberculosis; Mycobacterium tuberculosis variant bovis	DRonA classified non-viable	NA
GSM378727	Expression profiling by array	GSE15164	GPL4057	M.bovis-NO vs M.bovis_rep4	Mycobacterium bovis transcriptional response to nitric oxide (Submitter supplied) We used microarray hybridization to analyze the expression pattern of M. bovis after exposure to nitric oxide. In M. tuberculosis, this treatment has been shown to induce a response similar to the hypoxic stress. Results showed the up-regulation of 51 genes belonging to the DosR regulon. The most remarkable differen…	Mycobacterium tuberculosis variant bovis; Mycobacterium tuberculosis	DRonA classified non-viable	NA
GSM378726	Expression profiling by array	GSE15164	GPL4057	M.bovis-NO vs M.bovis_rep3	Mycobacterium bovis transcriptional response to nitric oxide (Submitter supplied) We used microarray hybridization to analyze the expression pattern of M. bovis after exposure to nitric oxide. In M. tuberculosis, this treatment has been shown to induce a response similar to the hypoxic stress. Results showed the up-regulation of 51 genes belonging to the DosR regulon. The most remarkable differen…	Mycobacterium tuberculosis variant bovis; Mycobacterium tuberculosis	DRonA classified non-viable	NA
GSM389340	Expression profiling by array	GSE15540	GPL5754	Transcriptional profiling of the drug-resistant mycobacterium tuberculosis clinical isolates	Mycobacterium tuberculosis clinical isolates in China: extensively drug-resistant tuberculosis vs drug sensitive one (Submitter supplied) Transcriptional profiling of mycobacterium tuberculosis clinical isolates in China comparing extensively drug-resistant tuberculosis with drug sensitive one.	Mycobacterium tuberculosis	DRonA classified non-viable	NA
GSM390300	Expression profiling by array	GSE15608	GPL8382	60' PDS 1	Functional Genomics Reveals Extended Roles of the Mycobacterium tuberculosis Stress Response Factor sigmaH (Submitter supplied) DNA Microarray based comparison of M. tuberculosis and its isogenic delta-sigmaH mutant for an extended period of time, using a diamide-stress and removal strategy (post-diamide stress or PDS) Raw data has been requested of, but not provided by, the submitter.	Mycobacterium tuberculosis	DRonA classified non-viable	NA
GSM390304	Expression profiling by array	GSE15608	GPL8382	120' PDS 1	Functional Genomics Reveals Extended Roles of the Mycobacterium tuberculosis Stress Response Factor sigmaH (Submitter supplied) DNA Microarray based comparison of M. tuberculosis and its isogenic delta-sigmaH mutant for an extended period of time, using a diamide-stress and removal strategy (post-diamide stress or PDS) Raw data has been requested of, but not provided by, the submitter.	Mycobacterium tuberculosis	DRonA classified non-viable	NA
GSM390302	Expression profiling by array	GSE15608	GPL8382	90' PDS 1	Functional Genomics Reveals Extended Roles of the Mycobacterium tuberculosis Stress Response Factor sigmaH (Submitter supplied) DNA Microarray based comparison of M. tuberculosis and its isogenic delta-sigmaH mutant for an extended period of time, using a diamide-stress and removal strategy (post-diamide stress or PDS) Raw data has been requested of, but not provided by, the submitter.	Mycobacterium tuberculosis	DRonA classified non-viable	NA
GSM390301	Expression profiling by array	GSE15608	GPL8382	60' PDS 2	Functional Genomics Reveals Extended Roles of the Mycobacterium tuberculosis Stress Response Factor sigmaH (Submitter supplied) DNA Microarray based comparison of M. tuberculosis and its isogenic delta-sigmaH mutant for an extended period of time, using a diamide-stress and removal strategy (post-diamide stress or PDS) Raw data has been requested of, but not provided by, the submitter.	Mycobacterium tuberculosis	DRonA classified non-viable	NA
GSM390303	Expression profiling by array	GSE15608	GPL8382	90' PDS 2	Functional Genomics Reveals Extended Roles of the Mycobacterium tuberculosis Stress Response Factor sigmaH (Submitter supplied) DNA Microarray based comparison of M. tuberculosis and its isogenic delta-sigmaH mutant for an extended period of time, using a diamide-stress and removal strategy (post-diamide stress or PDS) Raw data has been requested of, but not provided by, the submitter.	Mycobacterium tuberculosis	DRonA classified non-viable	NA
GSM390305	Expression profiling by array	GSE15608	GPL8382	120' PDS 2	Functional Genomics Reveals Extended Roles of the Mycobacterium tuberculosis Stress Response Factor sigmaH (Submitter supplied) DNA Microarray based comparison of M. tuberculosis and its isogenic delta-sigmaH mutant for an extended period of time, using a diamide-stress and removal strategy (post-diamide stress or PDS) Raw data has been requested of, but not provided by, the submitter.	Mycobacterium tuberculosis	DRonA classified non-viable	NA
GSM390297	Expression profiling by array	GSE15608	GPL8382	0' PDS 2	Functional Genomics Reveals Extended Roles of the Mycobacterium tuberculosis Stress Response Factor sigmaH (Submitter supplied) DNA Microarray based comparison of M. tuberculosis and its isogenic delta-sigmaH mutant for an extended period of time, using a diamide-stress and removal strategy (post-diamide stress or PDS) Raw data has been requested of, but not provided by, the submitter.	Mycobacterium tuberculosis	DRonA classified non-viable	NA
GSM390296	Expression profiling by array	GSE15608	GPL8382	0' PDS 1	Functional Genomics Reveals Extended Roles of the Mycobacterium tuberculosis Stress Response Factor sigmaH (Submitter supplied) DNA Microarray based comparison of M. tuberculosis and its isogenic delta-sigmaH mutant for an extended period of time, using a diamide-stress and removal strategy (post-diamide stress or PDS) Raw data has been requested of, but not provided by, the submitter.	Mycobacterium tuberculosis	DRonA classified non-viable	NA
GSM390299	Expression profiling by array	GSE15608	GPL8382	30' PDS 2	Functional Genomics Reveals Extended Roles of the Mycobacterium tuberculosis Stress Response Factor sigmaH (Submitter supplied) DNA Microarray based comparison of M. tuberculosis and its isogenic delta-sigmaH mutant for an extended period of time, using a diamide-stress and removal strategy (post-diamide stress or PDS) Raw data has been requested of, but not provided by, the submitter.	Mycobacterium tuberculosis	DRonA classified non-viable	NA
GSM390298	Expression profiling by array	GSE15608	GPL8382	30' PDS 1	Functional Genomics Reveals Extended Roles of the Mycobacterium tuberculosis Stress Response Factor sigmaH (Submitter supplied) DNA Microarray based comparison of M. tuberculosis and its isogenic delta-sigmaH mutant for an extended period of time, using a diamide-stress and removal strategy (post-diamide stress or PDS) Raw data has been requested of, but not provided by, the submitter.	Mycobacterium tuberculosis	DRonA classified non-viable	NA
GSM390295	Expression profiling by array	GSE15608	GPL8382	Pre-diamide 2	Functional Genomics Reveals Extended Roles of the Mycobacterium tuberculosis Stress Response Factor sigmaH (Submitter supplied) DNA Microarray based comparison of M. tuberculosis and its isogenic delta-sigmaH mutant for an extended period of time, using a diamide-stress and removal strategy (post-diamide stress or PDS) Raw data has been requested of, but not provided by, the submitter.	Mycobacterium tuberculosis	DRonA classified non-viable	NA
GSM390294	Expression profiling by array	GSE15608	GPL8382	Pre-diamide 1	Functional Genomics Reveals Extended Roles of the Mycobacterium tuberculosis Stress Response Factor sigmaH (Submitter supplied) DNA Microarray based comparison of M. tuberculosis and its isogenic delta-sigmaH mutant for an extended period of time, using a diamide-stress and removal strategy (post-diamide stress or PDS) Raw data has been requested of, but not provided by, the submitter.	Mycobacterium tuberculosis	DRonA classified non-viable	NA
GSM391470	Expression profiling by array	GSE15642	GPL8431	Gene Expression profiling of M. bovis BCG strain under extended stationary phase compared to Log Phase culture	Gene expression profiling of M tuberculosis BCG strain during extended stationary and resuscitation phase of growth (Submitter supplied) Objective of the study is to find out the differentially regulated genes of Mycobacterium BCG strain in extended stationary phase comparison to log phase growth and resuscitation phase. Mycobacterium BCG culture was grown in Sauton medium at 37o C without shakin…	Mycobacterium tuberculosis H37Rv; Mycobacterium tuberculosis variant bovis BCG	DRonA classified non-viable	NA
GSM391471	Expression profiling by array	GSE15642	GPL8431	Gene Expression profiling of M. bovis BCG strain under extended stationary phase compared to Log Phase culture DyeSwap	Gene expression profiling of M tuberculosis BCG strain during extended stationary and resuscitation phase of growth (Submitter supplied) Objective of the study is to find out the differentially regulated genes of Mycobacterium BCG strain in extended stationary phase comparison to log phase growth and resuscitation phase. Mycobacterium BCG culture was grown in Sauton medium at 37o C without shakin…	Mycobacterium tuberculosis H37Rv; Mycobacterium tuberculosis variant bovis BCG	DRonA classified non-viable	NA
GSM391472	Expression profiling by array	GSE15642	GPL8431	Gene Expression profiling of M. bovis BCG strain under extended stationary phase compared to Resuscitation phase	Gene expression profiling of M tuberculosis BCG strain during extended stationary and resuscitation phase of growth (Submitter supplied) Objective of the study is to find out the differentially regulated genes of Mycobacterium BCG strain in extended stationary phase comparison to log phase growth and resuscitation phase. Mycobacterium BCG culture was grown in Sauton medium at 37o C without shakin…	Mycobacterium tuberculosis H37Rv; Mycobacterium tuberculosis variant bovis BCG	DRonA classified non-viable	NA
GSM391473	Expression profiling by array	GSE15642	GPL8431	Gene Expression profiling of M. bovis BCG strain under extended stationary phase compared to Resuscitation phase DyeSwap	Gene expression profiling of M tuberculosis BCG strain during extended stationary and resuscitation phase of growth (Submitter supplied) Objective of the study is to find out the differentially regulated genes of Mycobacterium BCG strain in extended stationary phase comparison to log phase growth and resuscitation phase. Mycobacterium BCG culture was grown in Sauton medium at 37o C without shakin…	Mycobacterium tuberculosis H37Rv; Mycobacterium tuberculosis variant bovis BCG	DRonA classified non-viable	NA
GSM27886	Expression profiling by array	GSE1642	GPL1396	0.12mg/mL PZA:pH5.6 (4h) ( mAdb expid=24115 )	Transcriptional Responses of M. tuberculosis to inhibitors of metabolism (Submitter supplied) Transcriptional profiling of M.tuberculosis was performed using 430 whole-genome microarrays to measure the effects of 75 different drugs, drug combinations or different growth conditions at various times relative to a sample of logarithmically growing MTb. Analysis of this data set revealed 150 underlyi…	Mycobacterium tuberculosis H37Rv; Mycobacterium tuberculosis	DRonA classified non-viable	NA
GSM27887	Expression profiling by array	GSE1642	GPL1396	1.2mg/mL PZA:pH5.6 (4h) ( mAdb expid=24116 )	Transcriptional Responses of M. tuberculosis to inhibitors of metabolism (Submitter supplied) Transcriptional profiling of M.tuberculosis was performed using 430 whole-genome microarrays to measure the effects of 75 different drugs, drug combinations or different growth conditions at various times relative to a sample of logarithmically growing MTb. Analysis of this data set revealed 150 underlyi…	Mycobacterium tuberculosis H37Rv; Mycobacterium tuberculosis	DRonA classified non-viable	NA
GSM27884	Expression profiling by array	GSE1642	GPL1396	1.2mg/mL PZA:pH5.6 (2h) ( mAdb expid=24110 )	Transcriptional Responses of M. tuberculosis to inhibitors of metabolism (Submitter supplied) Transcriptional profiling of M.tuberculosis was performed using 430 whole-genome microarrays to measure the effects of 75 different drugs, drug combinations or different growth conditions at various times relative to a sample of logarithmically growing MTb. Analysis of this data set revealed 150 underlyi…	Mycobacterium tuberculosis H37Rv; Mycobacterium tuberculosis	DRonA classified non-viable	NA
GSM27885	Expression profiling by array	GSE1642	GPL1396	0.12mg/mL PZA:pH5.6 (2.5h) ( mAdb expid=24112 )	Transcriptional Responses of M. tuberculosis to inhibitors of metabolism (Submitter supplied) Transcriptional profiling of M.tuberculosis was performed using 430 whole-genome microarrays to measure the effects of 75 different drugs, drug combinations or different growth conditions at various times relative to a sample of logarithmically growing MTb. Analysis of this data set revealed 150 underlyi…	Mycobacterium tuberculosis H37Rv; Mycobacterium tuberculosis	DRonA classified non-viable	NA
GSM27883	Expression profiling by array	GSE1642	GPL1396	0.12mg/mL PZA:pH5.6 (2h) ( mAdb expid=24109 )	Transcriptional Responses of M. tuberculosis to inhibitors of metabolism (Submitter supplied) Transcriptional profiling of M.tuberculosis was performed using 430 whole-genome microarrays to measure the effects of 75 different drugs, drug combinations or different growth conditions at various times relative to a sample of logarithmically growing MTb. Analysis of this data set revealed 150 underlyi…	Mycobacterium tuberculosis H37Rv; Mycobacterium tuberculosis	DRonA classified non-viable	NA
GSM27888	Expression profiling by array	GSE1642	GPL1396	0.12mg/mL PZA:pH5.6 (4h) ( mAdb expid=24117 )	Transcriptional Responses of M. tuberculosis to inhibitors of metabolism (Submitter supplied) Transcriptional profiling of M.tuberculosis was performed using 430 whole-genome microarrays to measure the effects of 75 different drugs, drug combinations or different growth conditions at various times relative to a sample of logarithmically growing MTb. Analysis of this data set revealed 150 underlyi…	Mycobacterium tuberculosis H37Rv; Mycobacterium tuberculosis	DRonA classified non-viable	NA
GSM27889	Expression profiling by array	GSE1642	GPL1396	1.2mg/mL PZA:pH5.6 (4h) ( mAdb expid=24118 )	Transcriptional Responses of M. tuberculosis to inhibitors of metabolism (Submitter supplied) Transcriptional profiling of M.tuberculosis was performed using 430 whole-genome microarrays to measure the effects of 75 different drugs, drug combinations or different growth conditions at various times relative to a sample of logarithmically growing MTb. Analysis of this data set revealed 150 underlyi…	Mycobacterium tuberculosis H37Rv; Mycobacterium tuberculosis	DRonA classified non-viable	NA
GSM28332	Expression profiling by array	GSE1642	GPL1343	5ug/mL Clofazimine + 0.1mM GSNO: DMSO ( mAdb expid=50237 )	Transcriptional Responses of M. tuberculosis to inhibitors of metabolism (Submitter supplied) Transcriptional profiling of M.tuberculosis was performed using 430 whole-genome microarrays to measure the effects of 75 different drugs, drug combinations or different growth conditions at various times relative to a sample of logarithmically growing MTb. Analysis of this data set revealed 150 underlyi…	Mycobacterium tuberculosis H37Rv; Mycobacterium tuberculosis	DRonA classified non-viable	NA
GSM28341	Expression profiling by array	GSE1642	GPL1343	5ug/mL Clofazimine + 0.1mM GSNO: DMSO ( mAdb expid=50248 )	Transcriptional Responses of M. tuberculosis to inhibitors of metabolism (Submitter supplied) Transcriptional profiling of M.tuberculosis was performed using 430 whole-genome microarrays to measure the effects of 75 different drugs, drug combinations or different growth conditions at various times relative to a sample of logarithmically growing MTb. Analysis of this data set revealed 150 underlyi…	Mycobacterium tuberculosis H37Rv; Mycobacterium tuberculosis	DRonA classified non-viable	NA
GSM28220	Expression profiling by array	GSE1642	GPL1343	10ug/mL clofazimine: DMSO, 6h ( mAdb expid=44712 )	Transcriptional Responses of M. tuberculosis to inhibitors of metabolism (Submitter supplied) Transcriptional profiling of M.tuberculosis was performed using 430 whole-genome microarrays to measure the effects of 75 different drugs, drug combinations or different growth conditions at various times relative to a sample of logarithmically growing MTb. Analysis of this data set revealed 150 underlyi…	Mycobacterium tuberculosis H37Rv; Mycobacterium tuberculosis	DRonA classified non-viable	NA
GSM28353	Expression profiling by array	GSE1642	GPL1343	5ug/mL Clofazimine + 0.1mM GSNO: DMSO ( mAdb expid=50268 )	Transcriptional Responses of M. tuberculosis to inhibitors of metabolism (Submitter supplied) Transcriptional profiling of M.tuberculosis was performed using 430 whole-genome microarrays to measure the effects of 75 different drugs, drug combinations or different growth conditions at various times relative to a sample of logarithmically growing MTb. Analysis of this data set revealed 150 underlyi…	Mycobacterium tuberculosis H37Rv; Mycobacterium tuberculosis	DRonA classified non-viable	NA
GSM27989	Expression profiling by array	GSE1642	GPL1396	40ug/mL 5-CL-PZA:pH5.6 (4h) ( mAdb expid=24174 )	Transcriptional Responses of M. tuberculosis to inhibitors of metabolism (Submitter supplied) Transcriptional profiling of M.tuberculosis was performed using 430 whole-genome microarrays to measure the effects of 75 different drugs, drug combinations or different growth conditions at various times relative to a sample of logarithmically growing MTb. Analysis of this data set revealed 150 underlyi…	Mycobacterium tuberculosis H37Rv; Mycobacterium tuberculosis	DRonA classified non-viable	NA
GSM27987	Expression profiling by array	GSE1642	GPL1396	80ug/mL 5-CL-PZA:pH5.6 (2h) ( mAdb expid=24171 )	Transcriptional Responses of M. tuberculosis to inhibitors of metabolism (Submitter supplied) Transcriptional profiling of M.tuberculosis was performed using 430 whole-genome microarrays to measure the effects of 75 different drugs, drug combinations or different growth conditions at various times relative to a sample of logarithmically growing MTb. Analysis of this data set revealed 150 underlyi…	Mycobacterium tuberculosis H37Rv; Mycobacterium tuberculosis	DRonA classified non-viable	NA
GSM27986	Expression profiling by array	GSE1642	GPL1396	40ug/mL 5-CL-PZA:pH5.6 (2h) ( mAdb expid=24170 )	Transcriptional Responses of M. tuberculosis to inhibitors of metabolism (Submitter supplied) Transcriptional profiling of M.tuberculosis was performed using 430 whole-genome microarrays to measure the effects of 75 different drugs, drug combinations or different growth conditions at various times relative to a sample of logarithmically growing MTb. Analysis of this data set revealed 150 underlyi…	Mycobacterium tuberculosis H37Rv; Mycobacterium tuberculosis	DRonA classified non-viable	NA
GSM28323	Expression profiling by array	GSE1642	GPL1343	5ug/mL Clofazimine + 0.1mM GSNO: DMSO ( mAdb expid=50226 )	Transcriptional Responses of M. tuberculosis to inhibitors of metabolism (Submitter supplied) Transcriptional profiling of M.tuberculosis was performed using 430 whole-genome microarrays to measure the effects of 75 different drugs, drug combinations or different growth conditions at various times relative to a sample of logarithmically growing MTb. Analysis of this data set revealed 150 underlyi…	Mycobacterium tuberculosis H37Rv; Mycobacterium tuberculosis	DRonA classified non-viable	NA
GSM28240	Expression profiling by array	GSE1642	GPL1343	13ug/mL clofazimine: DMSO, 6h ( mAdb expid=44849 )	Transcriptional Responses of M. tuberculosis to inhibitors of metabolism (Submitter supplied) Transcriptional profiling of M.tuberculosis was performed using 430 whole-genome microarrays to measure the effects of 75 different drugs, drug combinations or different growth conditions at various times relative to a sample of logarithmically growing MTb. Analysis of this data set revealed 150 underlyi…	Mycobacterium tuberculosis H37Rv; Mycobacterium tuberculosis	DRonA classified non-viable	NA
GSM27868	Expression profiling by array	GSE1642	GPL1396	0.2ug/mL Mtm:ctrl (4h) ( mAdb expid=24078 )	Transcriptional Responses of M. tuberculosis to inhibitors of metabolism (Submitter supplied) Transcriptional profiling of M.tuberculosis was performed using 430 whole-genome microarrays to measure the effects of 75 different drugs, drug combinations or different growth conditions at various times relative to a sample of logarithmically growing MTb. Analysis of this data set revealed 150 underlyi…	Mycobacterium tuberculosis H37Rv; Mycobacterium tuberculosis	DRonA classified non-viable	NA
GSM28267	Expression profiling by array	GSE1642	GPL1343	20uM DCCD: DMSO, 6h ( mAdb expid=47756 )	Transcriptional Responses of M. tuberculosis to inhibitors of metabolism (Submitter supplied) Transcriptional profiling of M.tuberculosis was performed using 430 whole-genome microarrays to measure the effects of 75 different drugs, drug combinations or different growth conditions at various times relative to a sample of logarithmically growing MTb. Analysis of this data set revealed 150 underlyi…	Mycobacterium tuberculosis H37Rv; Mycobacterium tuberculosis	DRonA classified non-viable	NA
GSM28209	Expression profiling by array	GSE1642	GPL1396	1ug/mL #241: DMSO, 6h ( mAdb expid=44205 )	Transcriptional Responses of M. tuberculosis to inhibitors of metabolism (Submitter supplied) Transcriptional profiling of M.tuberculosis was performed using 430 whole-genome microarrays to measure the effects of 75 different drugs, drug combinations or different growth conditions at various times relative to a sample of logarithmically growing MTb. Analysis of this data set revealed 150 underlyi…	Mycobacterium tuberculosis H37Rv; Mycobacterium tuberculosis	DRonA classified non-viable	NA
GSM28208	Expression profiling by array	GSE1642	GPL1396	1ug/mL #241: DMSO, 6h ( mAdb expid=44204 )	Transcriptional Responses of M. tuberculosis to inhibitors of metabolism (Submitter supplied) Transcriptional profiling of M.tuberculosis was performed using 430 whole-genome microarrays to measure the effects of 75 different drugs, drug combinations or different growth conditions at various times relative to a sample of logarithmically growing MTb. Analysis of this data set revealed 150 underlyi…	Mycobacterium tuberculosis H37Rv; Mycobacterium tuberculosis	DRonA classified non-viable	NA
GSM27880	Expression profiling by array	GSE1642	GPL1396	60mJ/cm2 UV:ctrl (2h) ( mAdb expid=24090 )	Transcriptional Responses of M. tuberculosis to inhibitors of metabolism (Submitter supplied) Transcriptional profiling of M.tuberculosis was performed using 430 whole-genome microarrays to measure the effects of 75 different drugs, drug combinations or different growth conditions at various times relative to a sample of logarithmically growing MTb. Analysis of this data set revealed 150 underlyi…	Mycobacterium tuberculosis H37Rv; Mycobacterium tuberculosis	DRonA classified non-viable	NA
GSM27881	Expression profiling by array	GSE1642	GPL1396	25mJ/cm2 UV: ctrl (6h) ( mAdb expid=24093 )	Transcriptional Responses of M. tuberculosis to inhibitors of metabolism (Submitter supplied) Transcriptional profiling of M.tuberculosis was performed using 430 whole-genome microarrays to measure the effects of 75 different drugs, drug combinations or different growth conditions at various times relative to a sample of logarithmically growing MTb. Analysis of this data set revealed 150 underlyi…	Mycobacterium tuberculosis H37Rv; Mycobacterium tuberculosis	DRonA classified non-viable	NA
GSM28205	Expression profiling by array	GSE1642	GPL1396	10ug/mL #109: DMSO, 6h ( mAdb expid=44197 )	Transcriptional Responses of M. tuberculosis to inhibitors of metabolism (Submitter supplied) Transcriptional profiling of M.tuberculosis was performed using 430 whole-genome microarrays to measure the effects of 75 different drugs, drug combinations or different growth conditions at various times relative to a sample of logarithmically growing MTb. Analysis of this data set revealed 150 underlyi…	Mycobacterium tuberculosis H37Rv; Mycobacterium tuberculosis	DRonA classified non-viable	NA
GSM28204	Expression profiling by array	GSE1642	GPL1396	1ug/mL #109: DMSO, 6h ( mAdb expid=44182 )	Transcriptional Responses of M. tuberculosis to inhibitors of metabolism (Submitter supplied) Transcriptional profiling of M.tuberculosis was performed using 430 whole-genome microarrays to measure the effects of 75 different drugs, drug combinations or different growth conditions at various times relative to a sample of logarithmically growing MTb. Analysis of this data set revealed 150 underlyi…	Mycobacterium tuberculosis H37Rv; Mycobacterium tuberculosis	DRonA classified non-viable	NA
GSM28207	Expression profiling by array	GSE1642	GPL1396	10ug/mL #109: DMSO, 6h ( mAdb expid=44200 )	Transcriptional Responses of M. tuberculosis to inhibitors of metabolism (Submitter supplied) Transcriptional profiling of M.tuberculosis was performed using 430 whole-genome microarrays to measure the effects of 75 different drugs, drug combinations or different growth conditions at various times relative to a sample of logarithmically growing MTb. Analysis of this data set revealed 150 underlyi…	Mycobacterium tuberculosis H37Rv; Mycobacterium tuberculosis	DRonA classified non-viable	NA
GSM28206	Expression profiling by array	GSE1642	GPL1396	1ug/mL #109: DMSO, 6h ( mAdb expid=44198 )	Transcriptional Responses of M. tuberculosis to inhibitors of metabolism (Submitter supplied) Transcriptional profiling of M.tuberculosis was performed using 430 whole-genome microarrays to measure the effects of 75 different drugs, drug combinations or different growth conditions at various times relative to a sample of logarithmically growing MTb. Analysis of this data set revealed 150 underlyi…	Mycobacterium tuberculosis H37Rv; Mycobacterium tuberculosis	DRonA classified non-viable	NA
GSM28201	Expression profiling by array	GSE1642	GPL1396	200uM Dipyridyl:DMSO, 6h ( mAdb expid=43765 )	Transcriptional Responses of M. tuberculosis to inhibitors of metabolism (Submitter supplied) Transcriptional profiling of M.tuberculosis was performed using 430 whole-genome microarrays to measure the effects of 75 different drugs, drug combinations or different growth conditions at various times relative to a sample of logarithmically growing MTb. Analysis of this data set revealed 150 underlyi…	Mycobacterium tuberculosis H37Rv; Mycobacterium tuberculosis	DRonA classified non-viable	NA
GSM28200	Expression profiling by array	GSE1642	GPL1396	250uM Deferoxamine: DMSO, 6h ( mAdb expid=43764 )	Transcriptional Responses of M. tuberculosis to inhibitors of metabolism (Submitter supplied) Transcriptional profiling of M.tuberculosis was performed using 430 whole-genome microarrays to measure the effects of 75 different drugs, drug combinations or different growth conditions at various times relative to a sample of logarithmically growing MTb. Analysis of this data set revealed 150 underlyi…	Mycobacterium tuberculosis H37Rv; Mycobacterium tuberculosis	DRonA classified non-viable	NA
GSM28203	Expression profiling by array	GSE1642	GPL1396	4ug/mL Natural compound: DMSO, 6h ( mAdb expid=43768 )	Transcriptional Responses of M. tuberculosis to inhibitors of metabolism (Submitter supplied) Transcriptional profiling of M.tuberculosis was performed using 430 whole-genome microarrays to measure the effects of 75 different drugs, drug combinations or different growth conditions at various times relative to a sample of logarithmically growing MTb. Analysis of this data set revealed 150 underlyi…	Mycobacterium tuberculosis H37Rv; Mycobacterium tuberculosis	DRonA classified non-viable	NA
GSM28202	Expression profiling by array	GSE1642	GPL1396	9ug/mL Natural product: DMSO, 6h ( mAdb expid=43767 )	Transcriptional Responses of M. tuberculosis to inhibitors of metabolism (Submitter supplied) Transcriptional profiling of M.tuberculosis was performed using 430 whole-genome microarrays to measure the effects of 75 different drugs, drug combinations or different growth conditions at various times relative to a sample of logarithmically growing MTb. Analysis of this data set revealed 150 underlyi…	Mycobacterium tuberculosis H37Rv; Mycobacterium tuberculosis	DRonA classified non-viable	NA
GSM27869	Expression profiling by array	GSE1642	GPL1396	0.2ug/mL Mtm:ctrl (6h) ( mAdb expid=24079 )	Transcriptional Responses of M. tuberculosis to inhibitors of metabolism (Submitter supplied) Transcriptional profiling of M.tuberculosis was performed using 430 whole-genome microarrays to measure the effects of 75 different drugs, drug combinations or different growth conditions at various times relative to a sample of logarithmically growing MTb. Analysis of this data set revealed 150 underlyi…	Mycobacterium tuberculosis H37Rv; Mycobacterium tuberculosis	DRonA classified non-viable	NA
GSM27856	Expression profiling by array	GSE1642	GPL1396	0.2ug/mL Mtm:ctrl (0.33h) ( mAdb expid=24066 )	Transcriptional Responses of M. tuberculosis to inhibitors of metabolism (Submitter supplied) Transcriptional profiling of M.tuberculosis was performed using 430 whole-genome microarrays to measure the effects of 75 different drugs, drug combinations or different growth conditions at various times relative to a sample of logarithmically growing MTb. Analysis of this data set revealed 150 underlyi…	Mycobacterium tuberculosis H37Rv; Mycobacterium tuberculosis	DRonA classified non-viable	NA
GSM28234	Expression profiling by array	GSE1642	GPL1343	24ug/mL Econazole: DMSO, 6h ( mAdb expid=44839 )	Transcriptional Responses of M. tuberculosis to inhibitors of metabolism (Submitter supplied) Transcriptional profiling of M.tuberculosis was performed using 430 whole-genome microarrays to measure the effects of 75 different drugs, drug combinations or different growth conditions at various times relative to a sample of logarithmically growing MTb. Analysis of this data set revealed 150 underlyi…	Mycobacterium tuberculosis H37Rv; Mycobacterium tuberculosis	DRonA classified non-viable	NA
GSM28230	Expression profiling by array	GSE1642	GPL1343	10ug/mL #109: DMSO, 6h ( mAdb expid=44722 )	Transcriptional Responses of M. tuberculosis to inhibitors of metabolism (Submitter supplied) Transcriptional profiling of M.tuberculosis was performed using 430 whole-genome microarrays to measure the effects of 75 different drugs, drug combinations or different growth conditions at various times relative to a sample of logarithmically growing MTb. Analysis of this data set revealed 150 underlyi…	Mycobacterium tuberculosis H37Rv; Mycobacterium tuberculosis	DRonA classified non-viable	NA
GSM27911	Expression profiling by array	GSE1642	GPL1396	1.2mg/mL Nam:pH5.6 (5h) ( mAdb expid=24151 )	Transcriptional Responses of M. tuberculosis to inhibitors of metabolism (Submitter supplied) Transcriptional profiling of M.tuberculosis was performed using 430 whole-genome microarrays to measure the effects of 75 different drugs, drug combinations or different growth conditions at various times relative to a sample of logarithmically growing MTb. Analysis of this data set revealed 150 underlyi…	Mycobacterium tuberculosis H37Rv; Mycobacterium tuberculosis	DRonA classified non-viable	NA
GSM28278	Expression profiling by array	GSE1642	GPL1343	1ug/mL ARP4: DMSO, 6h ( mAdb expid=48018 )	Transcriptional Responses of M. tuberculosis to inhibitors of metabolism (Submitter supplied) Transcriptional profiling of M.tuberculosis was performed using 430 whole-genome microarrays to measure the effects of 75 different drugs, drug combinations or different growth conditions at various times relative to a sample of logarithmically growing MTb. Analysis of this data set revealed 150 underlyi…	Mycobacterium tuberculosis H37Rv; Mycobacterium tuberculosis	DRonA classified non-viable	NA
GSM28279	Expression profiling by array	GSE1642	GPL1343	4ug/mL ARP4: DMSO, 6h ( mAdb expid=48019 )	Transcriptional Responses of M. tuberculosis to inhibitors of metabolism (Submitter supplied) Transcriptional profiling of M.tuberculosis was performed using 430 whole-genome microarrays to measure the effects of 75 different drugs, drug combinations or different growth conditions at various times relative to a sample of logarithmically growing MTb. Analysis of this data set revealed 150 underlyi…	Mycobacterium tuberculosis H37Rv; Mycobacterium tuberculosis	DRonA classified non-viable	NA
GSM28270	Expression profiling by array	GSE1642	GPL1343	10ug/mL Thioridazine: DMSO, 6h ( mAdb expid=47896 )	Transcriptional Responses of M. tuberculosis to inhibitors of metabolism (Submitter supplied) Transcriptional profiling of M.tuberculosis was performed using 430 whole-genome microarrays to measure the effects of 75 different drugs, drug combinations or different growth conditions at various times relative to a sample of logarithmically growing MTb. Analysis of this data set revealed 150 underlyi…	Mycobacterium tuberculosis H37Rv; Mycobacterium tuberculosis	DRonA classified non-viable	NA
GSM28271	Expression profiling by array	GSE1642	GPL1343	10mM Succinate (min med): 10mM Glucose (min med) ( mAdb expid=47897 )	Transcriptional Responses of M. tuberculosis to inhibitors of metabolism (Submitter supplied) Transcriptional profiling of M.tuberculosis was performed using 430 whole-genome microarrays to measure the effects of 75 different drugs, drug combinations or different growth conditions at various times relative to a sample of logarithmically growing MTb. Analysis of this data set revealed 150 underlyi…	Mycobacterium tuberculosis H37Rv; Mycobacterium tuberculosis	DRonA classified non-viable	NA
GSM28272	Expression profiling by array	GSE1642	GPL1343	0.05mM Palmitate (min med): 10mM Glucose (min med) ( mAdb expid=47898 )	Transcriptional Responses of M. tuberculosis to inhibitors of metabolism (Submitter supplied) Transcriptional profiling of M.tuberculosis was performed using 430 whole-genome microarrays to measure the effects of 75 different drugs, drug combinations or different growth conditions at various times relative to a sample of logarithmically growing MTb. Analysis of this data set revealed 150 underlyi…	Mycobacterium tuberculosis H37Rv; Mycobacterium tuberculosis	DRonA classified non-viable	NA
GSM28233	Expression profiling by array	GSE1642	GPL1343	10ug/mL #241: DMSO, 6h ( mAdb expid=44838 )	Transcriptional Responses of M. tuberculosis to inhibitors of metabolism (Submitter supplied) Transcriptional profiling of M.tuberculosis was performed using 430 whole-genome microarrays to measure the effects of 75 different drugs, drug combinations or different growth conditions at various times relative to a sample of logarithmically growing MTb. Analysis of this data set revealed 150 underlyi…	Mycobacterium tuberculosis H37Rv; Mycobacterium tuberculosis	DRonA classified non-viable	NA
GSM28274	Expression profiling by array	GSE1642	GPL1343	25ug/mL Thioridazine: DMSO, 6h ( mAdb expid=47900 )	Transcriptional Responses of M. tuberculosis to inhibitors of metabolism (Submitter supplied) Transcriptional profiling of M.tuberculosis was performed using 430 whole-genome microarrays to measure the effects of 75 different drugs, drug combinations or different growth conditions at various times relative to a sample of logarithmically growing MTb. Analysis of this data set revealed 150 underlyi…	Mycobacterium tuberculosis H37Rv; Mycobacterium tuberculosis	DRonA classified non-viable	NA
GSM28275	Expression profiling by array	GSE1642	GPL1343	10ug/mL Novobiocin: DMSO, 6h ( mAdb expid=47901 )	Transcriptional Responses of M. tuberculosis to inhibitors of metabolism (Submitter supplied) Transcriptional profiling of M.tuberculosis was performed using 430 whole-genome microarrays to measure the effects of 75 different drugs, drug combinations or different growth conditions at various times relative to a sample of logarithmically growing MTb. Analysis of this data set revealed 150 underlyi…	Mycobacterium tuberculosis H37Rv; Mycobacterium tuberculosis	DRonA classified non-viable	NA
GSM28276	Expression profiling by array	GSE1642	GPL1343	10mM Succinate (min med): 10mM Glucose (min med) ( mAdb expid=47905 )	Transcriptional Responses of M. tuberculosis to inhibitors of metabolism (Submitter supplied) Transcriptional profiling of M.tuberculosis was performed using 430 whole-genome microarrays to measure the effects of 75 different drugs, drug combinations or different growth conditions at various times relative to a sample of logarithmically growing MTb. Analysis of this data set revealed 150 underlyi…	Mycobacterium tuberculosis H37Rv; Mycobacterium tuberculosis	DRonA classified non-viable	NA
GSM28277	Expression profiling by array	GSE1642	GPL1343	0.05mM Palmitate (min med): 10mM Glucose (min med) ( mAdb expid=47906 )	Transcriptional Responses of M. tuberculosis to inhibitors of metabolism (Submitter supplied) Transcriptional profiling of M.tuberculosis was performed using 430 whole-genome microarrays to measure the effects of 75 different drugs, drug combinations or different growth conditions at various times relative to a sample of logarithmically growing MTb. Analysis of this data set revealed 150 underlyi…	Mycobacterium tuberculosis H37Rv; Mycobacterium tuberculosis	DRonA classified non-viable	NA
GSM27882	Expression profiling by array	GSE1642	GPL1396	60mJ/cm2 UV:ctrl (6h) ( mAdb expid=24094 )	Transcriptional Responses of M. tuberculosis to inhibitors of metabolism (Submitter supplied) Transcriptional profiling of M.tuberculosis was performed using 430 whole-genome microarrays to measure the effects of 75 different drugs, drug combinations or different growth conditions at various times relative to a sample of logarithmically growing MTb. Analysis of this data set revealed 150 underlyi…	Mycobacterium tuberculosis H37Rv; Mycobacterium tuberculosis	DRonA classified non-viable	NA
GSM28238	Expression profiling by array	GSE1642	GPL1343	minimal medium (succinate): 7H9-based medium ( mAdb expid=44847 )	Transcriptional Responses of M. tuberculosis to inhibitors of metabolism (Submitter supplied) Transcriptional profiling of M.tuberculosis was performed using 430 whole-genome microarrays to measure the effects of 75 different drugs, drug combinations or different growth conditions at various times relative to a sample of logarithmically growing MTb. Analysis of this data set revealed 150 underlyi…	Mycobacterium tuberculosis H37Rv; Mycobacterium tuberculosis	DRonA classified non-viable	NA
GSM27876	Expression profiling by array	GSE1642	GPL1396	4mM H2O2:ctrl (4h) ( mAdb expid=24086 )	Transcriptional Responses of M. tuberculosis to inhibitors of metabolism (Submitter supplied) Transcriptional profiling of M.tuberculosis was performed using 430 whole-genome microarrays to measure the effects of 75 different drugs, drug combinations or different growth conditions at various times relative to a sample of logarithmically growing MTb. Analysis of this data set revealed 150 underlyi…	Mycobacterium tuberculosis H37Rv; Mycobacterium tuberculosis	DRonA classified non-viable	NA
GSM28155	Expression profiling by array	GSE1642	GPL1396	20ug/mL Procept 6778: DMSO, 6h ( mAdb expid=42557 )	Transcriptional Responses of M. tuberculosis to inhibitors of metabolism (Submitter supplied) Transcriptional profiling of M.tuberculosis was performed using 430 whole-genome microarrays to measure the effects of 75 different drugs, drug combinations or different growth conditions at various times relative to a sample of logarithmically growing MTb. Analysis of this data set revealed 150 underlyi…	Mycobacterium tuberculosis H37Rv; Mycobacterium tuberculosis	DRonA classified non-viable	NA
GSM28154	Expression profiling by array	GSE1642	GPL1396	20ug/mL Procept 6778: DMSO, 6h ( mAdb expid=42556 )	Transcriptional Responses of M. tuberculosis to inhibitors of metabolism (Submitter supplied) Transcriptional profiling of M.tuberculosis was performed using 430 whole-genome microarrays to measure the effects of 75 different drugs, drug combinations or different growth conditions at various times relative to a sample of logarithmically growing MTb. Analysis of this data set revealed 150 underlyi…	Mycobacterium tuberculosis H37Rv; Mycobacterium tuberculosis	DRonA classified non-viable	NA
GSM28157	Expression profiling by array	GSE1642	GPL1396	40ug/mL Procept 6778: DMSO, 6h ( mAdb expid=42559 )	Transcriptional Responses of M. tuberculosis to inhibitors of metabolism (Submitter supplied) Transcriptional profiling of M.tuberculosis was performed using 430 whole-genome microarrays to measure the effects of 75 different drugs, drug combinations or different growth conditions at various times relative to a sample of logarithmically growing MTb. Analysis of this data set revealed 150 underlyi…	Mycobacterium tuberculosis H37Rv; Mycobacterium tuberculosis	DRonA classified non-viable	NA
GSM28156	Expression profiling by array	GSE1642	GPL1396	40ug/mL Procept 6778: DMSO, 6h ( mAdb expid=42558 )	Transcriptional Responses of M. tuberculosis to inhibitors of metabolism (Submitter supplied) Transcriptional profiling of M.tuberculosis was performed using 430 whole-genome microarrays to measure the effects of 75 different drugs, drug combinations or different growth conditions at various times relative to a sample of logarithmically growing MTb. Analysis of this data set revealed 150 underlyi…	Mycobacterium tuberculosis H37Rv; Mycobacterium tuberculosis	DRonA classified non-viable	NA
GSM28151	Expression profiling by array	GSE1642	GPL1396	12.5ug/mL Antimycin: DMSO, 6h ( mAdb expid=42532 )	Transcriptional Responses of M. tuberculosis to inhibitors of metabolism (Submitter supplied) Transcriptional profiling of M.tuberculosis was performed using 430 whole-genome microarrays to measure the effects of 75 different drugs, drug combinations or different growth conditions at various times relative to a sample of logarithmically growing MTb. Analysis of this data set revealed 150 underlyi…	Mycobacterium tuberculosis H37Rv; Mycobacterium tuberculosis	DRonA classified non-viable	NA
GSM28150	Expression profiling by array	GSE1642	GPL1396	200uM Dipyridyl: ctrl, 6h ( mAdb expid=42530 )	Transcriptional Responses of M. tuberculosis to inhibitors of metabolism (Submitter supplied) Transcriptional profiling of M.tuberculosis was performed using 430 whole-genome microarrays to measure the effects of 75 different drugs, drug combinations or different growth conditions at various times relative to a sample of logarithmically growing MTb. Analysis of this data set revealed 150 underlyi…	Mycobacterium tuberculosis H37Rv; Mycobacterium tuberculosis	DRonA classified non-viable	NA
GSM28153	Expression profiling by array	GSE1642	GPL1396	20ug/mL Procept 6776: DMSO, 6h ( mAdb expid=42544 )	Transcriptional Responses of M. tuberculosis to inhibitors of metabolism (Submitter supplied) Transcriptional profiling of M.tuberculosis was performed using 430 whole-genome microarrays to measure the effects of 75 different drugs, drug combinations or different growth conditions at various times relative to a sample of logarithmically growing MTb. Analysis of this data set revealed 150 underlyi…	Mycobacterium tuberculosis H37Rv; Mycobacterium tuberculosis	DRonA classified non-viable	NA
GSM28152	Expression profiling by array	GSE1642	GPL1396	25ug/mL Antimycin: DMSO, 6h ( mAdb expid=42534 )	Transcriptional Responses of M. tuberculosis to inhibitors of metabolism (Submitter supplied) Transcriptional profiling of M.tuberculosis was performed using 430 whole-genome microarrays to measure the effects of 75 different drugs, drug combinations or different growth conditions at various times relative to a sample of logarithmically growing MTb. Analysis of this data set revealed 150 underlyi…	Mycobacterium tuberculosis H37Rv; Mycobacterium tuberculosis	DRonA classified non-viable	NA
GSM28014	Expression profiling by array	GSE1642	GPL1396	pH5.6:pH6.8 (7h) ( mAdb expid=24226 )	Transcriptional Responses of M. tuberculosis to inhibitors of metabolism (Submitter supplied) Transcriptional profiling of M.tuberculosis was performed using 430 whole-genome microarrays to measure the effects of 75 different drugs, drug combinations or different growth conditions at various times relative to a sample of logarithmically growing MTb. Analysis of this data set revealed 150 underlyi…	Mycobacterium tuberculosis H37Rv; Mycobacterium tuberculosis	DRonA classified non-viable	NA
GSM28015	Expression profiling by array	GSE1642	GPL1396	pH5.6:pH6.8 (5h) ( mAdb expid=24227 )	Transcriptional Responses of M. tuberculosis to inhibitors of metabolism (Submitter supplied) Transcriptional profiling of M.tuberculosis was performed using 430 whole-genome microarrays to measure the effects of 75 different drugs, drug combinations or different growth conditions at various times relative to a sample of logarithmically growing MTb. Analysis of this data set revealed 150 underlyi…	Mycobacterium tuberculosis H37Rv; Mycobacterium tuberculosis	DRonA classified non-viable	NA
GSM28016	Expression profiling by array	GSE1642	GPL1396	pH5.6:pH6.8 (11h) ( mAdb expid=24230 )	Transcriptional Responses of M. tuberculosis to inhibitors of metabolism (Submitter supplied) Transcriptional profiling of M.tuberculosis was performed using 430 whole-genome microarrays to measure the effects of 75 different drugs, drug combinations or different growth conditions at various times relative to a sample of logarithmically growing MTb. Analysis of this data set revealed 150 underlyi…	Mycobacterium tuberculosis H37Rv; Mycobacterium tuberculosis	DRonA classified non-viable	NA
GSM28017	Expression profiling by array	GSE1642	GPL1396	pH5.6:pH6.8 (16h) ( mAdb expid=24231 )	Transcriptional Responses of M. tuberculosis to inhibitors of metabolism (Submitter supplied) Transcriptional profiling of M.tuberculosis was performed using 430 whole-genome microarrays to measure the effects of 75 different drugs, drug combinations or different growth conditions at various times relative to a sample of logarithmically growing MTb. Analysis of this data set revealed 150 underlyi…	Mycobacterium tuberculosis H37Rv; Mycobacterium tuberculosis	DRonA classified non-viable	NA
GSM28159	Expression profiling by array	GSE1642	GPL1396	2ug/mL #111895: DMSO, 6h ( mAdb expid=42564 )	Transcriptional Responses of M. tuberculosis to inhibitors of metabolism (Submitter supplied) Transcriptional profiling of M.tuberculosis was performed using 430 whole-genome microarrays to measure the effects of 75 different drugs, drug combinations or different growth conditions at various times relative to a sample of logarithmically growing MTb. Analysis of this data set revealed 150 underlyi…	Mycobacterium tuberculosis H37Rv; Mycobacterium tuberculosis	DRonA classified non-viable	NA
GSM28158	Expression profiling by array	GSE1642	GPL1396	2ug/mL #111895: DMSO, 6h ( mAdb expid=42563 )	Transcriptional Responses of M. tuberculosis to inhibitors of metabolism (Submitter supplied) Transcriptional profiling of M.tuberculosis was performed using 430 whole-genome microarrays to measure the effects of 75 different drugs, drug combinations or different growth conditions at various times relative to a sample of logarithmically growing MTb. Analysis of this data set revealed 150 underlyi…	Mycobacterium tuberculosis H37Rv; Mycobacterium tuberculosis	DRonA classified non-viable	NA
GSM28012	Expression profiling by array	GSE1642	GPL1396	pH5.6:pH6.8 (4h) ( mAdb expid=24223 )	Transcriptional Responses of M. tuberculosis to inhibitors of metabolism (Submitter supplied) Transcriptional profiling of M.tuberculosis was performed using 430 whole-genome microarrays to measure the effects of 75 different drugs, drug combinations or different growth conditions at various times relative to a sample of logarithmically growing MTb. Analysis of this data set revealed 150 underlyi…	Mycobacterium tuberculosis H37Rv; Mycobacterium tuberculosis	DRonA classified non-viable	NA
GSM28013	Expression profiling by array	GSE1642	GPL1396	pH5.6:pH6.8 (4h) ( mAdb expid=24224 )	Transcriptional Responses of M. tuberculosis to inhibitors of metabolism (Submitter supplied) Transcriptional profiling of M.tuberculosis was performed using 430 whole-genome microarrays to measure the effects of 75 different drugs, drug combinations or different growth conditions at various times relative to a sample of logarithmically growing MTb. Analysis of this data set revealed 150 underlyi…	Mycobacterium tuberculosis H37Rv; Mycobacterium tuberculosis	DRonA classified non-viable	NA
GSM28120	Expression profiling by array	GSE1642	GPL1396	10ug/mL Econazole: EtOH, 6h ( mAdb expid=38553 )	Transcriptional Responses of M. tuberculosis to inhibitors of metabolism (Submitter supplied) Transcriptional profiling of M.tuberculosis was performed using 430 whole-genome microarrays to measure the effects of 75 different drugs, drug combinations or different growth conditions at various times relative to a sample of logarithmically growing MTb. Analysis of this data set revealed 150 underlyi…	Mycobacterium tuberculosis H37Rv; Mycobacterium tuberculosis	DRonA classified non-viable	NA
GSM28123	Expression profiling by array	GSE1642	GPL1396	10ug/mL Roxithromycin: EtOH, 6h ( mAdb expid=38556 )	Transcriptional Responses of M. tuberculosis to inhibitors of metabolism (Submitter supplied) Transcriptional profiling of M.tuberculosis was performed using 430 whole-genome microarrays to measure the effects of 75 different drugs, drug combinations or different growth conditions at various times relative to a sample of logarithmically growing MTb. Analysis of this data set revealed 150 underlyi…	Mycobacterium tuberculosis H37Rv; Mycobacterium tuberculosis	DRonA classified non-viable	NA
GSM28124	Expression profiling by array	GSE1642	GPL1396	10ug/mL Roxithromycin: EtOH, 6h ( mAdb expid=38557 )	Transcriptional Responses of M. tuberculosis to inhibitors of metabolism (Submitter supplied) Transcriptional profiling of M.tuberculosis was performed using 430 whole-genome microarrays to measure the effects of 75 different drugs, drug combinations or different growth conditions at various times relative to a sample of logarithmically growing MTb. Analysis of this data set revealed 150 underlyi…	Mycobacterium tuberculosis H37Rv; Mycobacterium tuberculosis	DRonA classified non-viable	NA
GSM28129	Expression profiling by array	GSE1642	GPL1396	50ug/mL Triclosan: EtOH, 6h ( mAdb expid=39177 )	Transcriptional Responses of M. tuberculosis to inhibitors of metabolism (Submitter supplied) Transcriptional profiling of M.tuberculosis was performed using 430 whole-genome microarrays to measure the effects of 75 different drugs, drug combinations or different growth conditions at various times relative to a sample of logarithmically growing MTb. Analysis of this data set revealed 150 underlyi…	Mycobacterium tuberculosis H37Rv; Mycobacterium tuberculosis	DRonA classified non-viable	NA
GSM28087	Expression profiling by array	GSE1642	GPL1396	130ug/mL TLM: DMSO, 6h ( mAdb expid=36060 )	Transcriptional Responses of M. tuberculosis to inhibitors of metabolism (Submitter supplied) Transcriptional profiling of M.tuberculosis was performed using 430 whole-genome microarrays to measure the effects of 75 different drugs, drug combinations or different growth conditions at various times relative to a sample of logarithmically growing MTb. Analysis of this data set revealed 150 underlyi…	Mycobacterium tuberculosis H37Rv; Mycobacterium tuberculosis	DRonA classified non-viable	NA
GSM28082	Expression profiling by array	GSE1642	GPL1396	0.2ug/mL Rif: DMSO, 6h ( mAdb expid=36055 )	Transcriptional Responses of M. tuberculosis to inhibitors of metabolism (Submitter supplied) Transcriptional profiling of M.tuberculosis was performed using 430 whole-genome microarrays to measure the effects of 75 different drugs, drug combinations or different growth conditions at various times relative to a sample of logarithmically growing MTb. Analysis of this data set revealed 150 underlyi…	Mycobacterium tuberculosis H37Rv; Mycobacterium tuberculosis	DRonA classified non-viable	NA
GSM28081	Expression profiling by array	GSE1642	GPL1396	0.2ug/mL Rif: DMSO, 6h ( mAdb expid=36054 )	Transcriptional Responses of M. tuberculosis to inhibitors of metabolism (Submitter supplied) Transcriptional profiling of M.tuberculosis was performed using 430 whole-genome microarrays to measure the effects of 75 different drugs, drug combinations or different growth conditions at various times relative to a sample of logarithmically growing MTb. Analysis of this data set revealed 150 underlyi…	Mycobacterium tuberculosis H37Rv; Mycobacterium tuberculosis	DRonA classified non-viable	NA
GSM28088	Expression profiling by array	GSE1642	GPL1396	130ug/mL TLM: DMSO, 6h ( mAdb expid=36061 )	Transcriptional Responses of M. tuberculosis to inhibitors of metabolism (Submitter supplied) Transcriptional profiling of M.tuberculosis was performed using 430 whole-genome microarrays to measure the effects of 75 different drugs, drug combinations or different growth conditions at various times relative to a sample of logarithmically growing MTb. Analysis of this data set revealed 150 underlyi…	Mycobacterium tuberculosis H37Rv; Mycobacterium tuberculosis	DRonA classified non-viable	NA
GSM28339	Expression profiling by array	GSE1642	GPL1343	2mM ZnSO4: DMSO, 6h ( mAdb expid=50245 )	Transcriptional Responses of M. tuberculosis to inhibitors of metabolism (Submitter supplied) Transcriptional profiling of M.tuberculosis was performed using 430 whole-genome microarrays to measure the effects of 75 different drugs, drug combinations or different growth conditions at various times relative to a sample of logarithmically growing MTb. Analysis of this data set revealed 150 underlyi…	Mycobacterium tuberculosis H37Rv; Mycobacterium tuberculosis	DRonA classified non-viable	NA
GSM28338	Expression profiling by array	GSE1642	GPL1343	2mM NaN3: DMSO, 6h ( mAdb expid=50243 )	Transcriptional Responses of M. tuberculosis to inhibitors of metabolism (Submitter supplied) Transcriptional profiling of M.tuberculosis was performed using 430 whole-genome microarrays to measure the effects of 75 different drugs, drug combinations or different growth conditions at various times relative to a sample of logarithmically growing MTb. Analysis of this data set revealed 150 underlyi…	Mycobacterium tuberculosis H37Rv; Mycobacterium tuberculosis	DRonA classified non-viable	NA
GSM28331	Expression profiling by array	GSE1642	GPL1343	0.1mM GSNO: DMSO, 4h ( mAdb expid=50236 )	Transcriptional Responses of M. tuberculosis to inhibitors of metabolism (Submitter supplied) Transcriptional profiling of M.tuberculosis was performed using 430 whole-genome microarrays to measure the effects of 75 different drugs, drug combinations or different growth conditions at various times relative to a sample of logarithmically growing MTb. Analysis of this data set revealed 150 underlyi…	Mycobacterium tuberculosis H37Rv; Mycobacterium tuberculosis	DRonA classified non-viable	NA
GSM28333	Expression profiling by array	GSE1642	GPL1343	0.4mM NaN3: DMSO, 4h ( mAdb expid=50238 )	Transcriptional Responses of M. tuberculosis to inhibitors of metabolism (Submitter supplied) Transcriptional profiling of M.tuberculosis was performed using 430 whole-genome microarrays to measure the effects of 75 different drugs, drug combinations or different growth conditions at various times relative to a sample of logarithmically growing MTb. Analysis of this data set revealed 150 underlyi…	Mycobacterium tuberculosis H37Rv; Mycobacterium tuberculosis	DRonA classified non-viable	NA
GSM27914	Expression profiling by array	GSE1642	GPL1396	1.2mg/mL Nam:pH5.6 (10.5h) ( mAdb expid=24156 )	Transcriptional Responses of M. tuberculosis to inhibitors of metabolism (Submitter supplied) Transcriptional profiling of M.tuberculosis was performed using 430 whole-genome microarrays to measure the effects of 75 different drugs, drug combinations or different growth conditions at various times relative to a sample of logarithmically growing MTb. Analysis of this data set revealed 150 underlyi…	Mycobacterium tuberculosis H37Rv; Mycobacterium tuberculosis	DRonA classified non-viable	NA
GSM28235	Expression profiling by array	GSE1642	GPL1343	24ug/mL Econazole: DMSO, 6h ( mAdb expid=44840 )	Transcriptional Responses of M. tuberculosis to inhibitors of metabolism (Submitter supplied) Transcriptional profiling of M.tuberculosis was performed using 430 whole-genome microarrays to measure the effects of 75 different drugs, drug combinations or different growth conditions at various times relative to a sample of logarithmically growing MTb. Analysis of this data set revealed 150 underlyi…	Mycobacterium tuberculosis H37Rv; Mycobacterium tuberculosis	DRonA classified non-viable	NA
GSM28236	Expression profiling by array	GSE1642	GPL1343	20ug/mL Procept 6778: DMSO, 6h ( mAdb expid=44845 )	Transcriptional Responses of M. tuberculosis to inhibitors of metabolism (Submitter supplied) Transcriptional profiling of M.tuberculosis was performed using 430 whole-genome microarrays to measure the effects of 75 different drugs, drug combinations or different growth conditions at various times relative to a sample of logarithmically growing MTb. Analysis of this data set revealed 150 underlyi…	Mycobacterium tuberculosis H37Rv; Mycobacterium tuberculosis	DRonA classified non-viable	NA
GSM28237	Expression profiling by array	GSE1642	GPL1343	Minimal medium (Succinate): 7H9-based medium ( mAdb expid=44846 )	Transcriptional Responses of M. tuberculosis to inhibitors of metabolism (Submitter supplied) Transcriptional profiling of M.tuberculosis was performed using 430 whole-genome microarrays to measure the effects of 75 different drugs, drug combinations or different growth conditions at various times relative to a sample of logarithmically growing MTb. Analysis of this data set revealed 150 underlyi…	Mycobacterium tuberculosis H37Rv; Mycobacterium tuberculosis	DRonA classified non-viable	NA
GSM27910	Expression profiling by array	GSE1642	GPL1396	0.12mg/mL Nam:pH5.6 (4h) ( mAdb expid=24149 )	Transcriptional Responses of M. tuberculosis to inhibitors of metabolism (Submitter supplied) Transcriptional profiling of M.tuberculosis was performed using 430 whole-genome microarrays to measure the effects of 75 different drugs, drug combinations or different growth conditions at various times relative to a sample of logarithmically growing MTb. Analysis of this data set revealed 150 underlyi…	Mycobacterium tuberculosis H37Rv; Mycobacterium tuberculosis	DRonA classified non-viable	NA
GSM28231	Expression profiling by array	GSE1642	GPL1343	10ug/mL #59: DMSO, 6h ( mAdb expid=44724 )	Transcriptional Responses of M. tuberculosis to inhibitors of metabolism (Submitter supplied) Transcriptional profiling of M.tuberculosis was performed using 430 whole-genome microarrays to measure the effects of 75 different drugs, drug combinations or different growth conditions at various times relative to a sample of logarithmically growing MTb. Analysis of this data set revealed 150 underlyi…	Mycobacterium tuberculosis H37Rv; Mycobacterium tuberculosis	DRonA classified non-viable	NA
GSM27912	Expression profiling by array	GSE1642	GPL1396	0.12mg/mL Nam:pH5.6 (5.5h) ( mAdb expid=24152 )	Transcriptional Responses of M. tuberculosis to inhibitors of metabolism (Submitter supplied) Transcriptional profiling of M.tuberculosis was performed using 430 whole-genome microarrays to measure the effects of 75 different drugs, drug combinations or different growth conditions at various times relative to a sample of logarithmically growing MTb. Analysis of this data set revealed 150 underlyi…	Mycobacterium tuberculosis H37Rv; Mycobacterium tuberculosis	DRonA classified non-viable	NA
GSM27913	Expression profiling by array	GSE1642	GPL1396	0.12mg/mL Nam:pH5.6 (7h) ( mAdb expid=24155 )	Transcriptional Responses of M. tuberculosis to inhibitors of metabolism (Submitter supplied) Transcriptional profiling of M.tuberculosis was performed using 430 whole-genome microarrays to measure the effects of 75 different drugs, drug combinations or different growth conditions at various times relative to a sample of logarithmically growing MTb. Analysis of this data set revealed 150 underlyi…	Mycobacterium tuberculosis H37Rv; Mycobacterium tuberculosis	DRonA classified non-viable	NA
GSM28348	Expression profiling by array	GSE1642	GPL1343	1mM DTT: DMSO, 6h ( mAdb expid=50260 )	Transcriptional Responses of M. tuberculosis to inhibitors of metabolism (Submitter supplied) Transcriptional profiling of M.tuberculosis was performed using 430 whole-genome microarrays to measure the effects of 75 different drugs, drug combinations or different growth conditions at various times relative to a sample of logarithmically growing MTb. Analysis of this data set revealed 150 underlyi…	Mycobacterium tuberculosis H37Rv; Mycobacterium tuberculosis	DRonA classified non-viable	NA
GSM28349	Expression profiling by array	GSE1642	GPL1343	2mM NaN3: DMSO, 6h ( mAdb expid=50261 )	Transcriptional Responses of M. tuberculosis to inhibitors of metabolism (Submitter supplied) Transcriptional profiling of M.tuberculosis was performed using 430 whole-genome microarrays to measure the effects of 75 different drugs, drug combinations or different growth conditions at various times relative to a sample of logarithmically growing MTb. Analysis of this data set revealed 150 underlyi…	Mycobacterium tuberculosis H37Rv; Mycobacterium tuberculosis	DRonA classified non-viable	NA
GSM28342	Expression profiling by array	GSE1642	GPL1343	0.1mM GSNO: DMSO, 3.5h ( mAdb expid=50250 )	Transcriptional Responses of M. tuberculosis to inhibitors of metabolism (Submitter supplied) Transcriptional profiling of M.tuberculosis was performed using 430 whole-genome microarrays to measure the effects of 75 different drugs, drug combinations or different growth conditions at various times relative to a sample of logarithmically growing MTb. Analysis of this data set revealed 150 underlyi…	Mycobacterium tuberculosis H37Rv; Mycobacterium tuberculosis	DRonA classified non-viable	NA
GSM28343	Expression profiling by array	GSE1642	GPL1343	0.2mM NaN3: DMSO ( mAdb expid=50252 )	Transcriptional Responses of M. tuberculosis to inhibitors of metabolism (Submitter supplied) Transcriptional profiling of M.tuberculosis was performed using 430 whole-genome microarrays to measure the effects of 75 different drugs, drug combinations or different growth conditions at various times relative to a sample of logarithmically growing MTb. Analysis of this data set revealed 150 underlyi…	Mycobacterium tuberculosis H37Rv; Mycobacterium tuberculosis	DRonA classified non-viable	NA
GSM28346	Expression profiling by array	GSE1642	GPL1343	0.4mM NaN3: DMSO ( mAdb expid=50256 )	Transcriptional Responses of M. tuberculosis to inhibitors of metabolism (Submitter supplied) Transcriptional profiling of M.tuberculosis was performed using 430 whole-genome microarrays to measure the effects of 75 different drugs, drug combinations or different growth conditions at various times relative to a sample of logarithmically growing MTb. Analysis of this data set revealed 150 underlyi…	Mycobacterium tuberculosis H37Rv; Mycobacterium tuberculosis	DRonA classified non-viable	NA
GSM28319	Expression profiling by array	GSE1642	GPL1343	4d 20mM nitrate in Dubos NRP-1: aerobic Dubos ( mAdb expid=50220 )	Transcriptional Responses of M. tuberculosis to inhibitors of metabolism (Submitter supplied) Transcriptional profiling of M.tuberculosis was performed using 430 whole-genome microarrays to measure the effects of 75 different drugs, drug combinations or different growth conditions at various times relative to a sample of logarithmically growing MTb. Analysis of this data set revealed 150 underlyi…	Mycobacterium tuberculosis H37Rv; Mycobacterium tuberculosis	DRonA classified non-viable	NA
GSM28285	Expression profiling by array	GSE1642	GPL1343	0.1mM GSNO/5ug/mL KCN: DMSO, 6h ( mAdb expid=48955 )	Transcriptional Responses of M. tuberculosis to inhibitors of metabolism (Submitter supplied) Transcriptional profiling of M.tuberculosis was performed using 430 whole-genome microarrays to measure the effects of 75 different drugs, drug combinations or different growth conditions at various times relative to a sample of logarithmically growing MTb. Analysis of this data set revealed 150 underlyi…	Mycobacterium tuberculosis H37Rv; Mycobacterium tuberculosis	DRonA classified non-viable	NA
GSM28284	Expression profiling by array	GSE1642	GPL1343	10ug/mL Methoxatin: DMSO, 6h ( mAdb expid=48954 )	Transcriptional Responses of M. tuberculosis to inhibitors of metabolism (Submitter supplied) Transcriptional profiling of M.tuberculosis was performed using 430 whole-genome microarrays to measure the effects of 75 different drugs, drug combinations or different growth conditions at various times relative to a sample of logarithmically growing MTb. Analysis of this data set revealed 150 underlyi…	Mycobacterium tuberculosis H37Rv; Mycobacterium tuberculosis	DRonA classified non-viable	NA
GSM28287	Expression profiling by array	GSE1642	GPL1343	7d Dubos NRP-1: Dubos log phase ( mAdb expid=48957 )	Transcriptional Responses of M. tuberculosis to inhibitors of metabolism (Submitter supplied) Transcriptional profiling of M.tuberculosis was performed using 430 whole-genome microarrays to measure the effects of 75 different drugs, drug combinations or different growth conditions at various times relative to a sample of logarithmically growing MTb. Analysis of this data set revealed 150 underlyi…	Mycobacterium tuberculosis H37Rv; Mycobacterium tuberculosis	DRonA classified non-viable	NA
GSM28286	Expression profiling by array	GSE1642	GPL1343	0.1mM GSNO: DMSO, 6h ( mAdb expid=48956 )	Transcriptional Responses of M. tuberculosis to inhibitors of metabolism (Submitter supplied) Transcriptional profiling of M.tuberculosis was performed using 430 whole-genome microarrays to measure the effects of 75 different drugs, drug combinations or different growth conditions at various times relative to a sample of logarithmically growing MTb. Analysis of this data set revealed 150 underlyi…	Mycobacterium tuberculosis H37Rv; Mycobacterium tuberculosis	DRonA classified non-viable	NA
GSM28281	Expression profiling by array	GSE1642	GPL1343	4ug/mL ARP2: DMSO, 6h ( mAdb expid=48022 )	Transcriptional Responses of M. tuberculosis to inhibitors of metabolism (Submitter supplied) Transcriptional profiling of M.tuberculosis was performed using 430 whole-genome microarrays to measure the effects of 75 different drugs, drug combinations or different growth conditions at various times relative to a sample of logarithmically growing MTb. Analysis of this data set revealed 150 underlyi…	Mycobacterium tuberculosis H37Rv; Mycobacterium tuberculosis	DRonA classified non-viable	NA
GSM28280	Expression profiling by array	GSE1642	GPL1343	1ug/mL ARP2: DMSO, 6h ( mAdb expid=48020 )	Transcriptional Responses of M. tuberculosis to inhibitors of metabolism (Submitter supplied) Transcriptional profiling of M.tuberculosis was performed using 430 whole-genome microarrays to measure the effects of 75 different drugs, drug combinations or different growth conditions at various times relative to a sample of logarithmically growing MTb. Analysis of this data set revealed 150 underlyi…	Mycobacterium tuberculosis H37Rv; Mycobacterium tuberculosis	DRonA classified non-viable	NA
GSM28283	Expression profiling by array	GSE1642	GPL1343	0.05mM Palmitate (min med): 10mM Glucose (min med) ( mAdb expid=48024 )	Transcriptional Responses of M. tuberculosis to inhibitors of metabolism (Submitter supplied) Transcriptional profiling of M.tuberculosis was performed using 430 whole-genome microarrays to measure the effects of 75 different drugs, drug combinations or different growth conditions at various times relative to a sample of logarithmically growing MTb. Analysis of this data set revealed 150 underlyi…	Mycobacterium tuberculosis H37Rv; Mycobacterium tuberculosis	DRonA classified non-viable	NA
GSM28282	Expression profiling by array	GSE1642	GPL1343	10mM Succinate (min med): 10mM Glucose (min med) ( mAdb expid=48023 )	Transcriptional Responses of M. tuberculosis to inhibitors of metabolism (Submitter supplied) Transcriptional profiling of M.tuberculosis was performed using 430 whole-genome microarrays to measure the effects of 75 different drugs, drug combinations or different growth conditions at various times relative to a sample of logarithmically growing MTb. Analysis of this data set revealed 150 underlyi…	Mycobacterium tuberculosis H37Rv; Mycobacterium tuberculosis	DRonA classified non-viable	NA
GSM28164	Expression profiling by array	GSE1642	GPL1396	10ug/mL PA-1: DMSO, 6h ( mAdb expid=42578 )	Transcriptional Responses of M. tuberculosis to inhibitors of metabolism (Submitter supplied) Transcriptional profiling of M.tuberculosis was performed using 430 whole-genome microarrays to measure the effects of 75 different drugs, drug combinations or different growth conditions at various times relative to a sample of logarithmically growing MTb. Analysis of this data set revealed 150 underlyi…	Mycobacterium tuberculosis H37Rv; Mycobacterium tuberculosis	DRonA classified non-viable	NA
GSM28165	Expression profiling by array	GSE1642	GPL1396	10ug/mL PA-21: DMSO, 6h ( mAdb expid=42579 )	Transcriptional Responses of M. tuberculosis to inhibitors of metabolism (Submitter supplied) Transcriptional profiling of M.tuberculosis was performed using 430 whole-genome microarrays to measure the effects of 75 different drugs, drug combinations or different growth conditions at various times relative to a sample of logarithmically growing MTb. Analysis of this data set revealed 150 underlyi…	Mycobacterium tuberculosis H37Rv; Mycobacterium tuberculosis	DRonA classified non-viable	NA
GSM28166	Expression profiling by array	GSE1642	GPL1396	10ug/mL PA-21: DMSO, 6h ( mAdb expid=42580 )	Transcriptional Responses of M. tuberculosis to inhibitors of metabolism (Submitter supplied) Transcriptional profiling of M.tuberculosis was performed using 430 whole-genome microarrays to measure the effects of 75 different drugs, drug combinations or different growth conditions at various times relative to a sample of logarithmically growing MTb. Analysis of this data set revealed 150 underlyi…	Mycobacterium tuberculosis H37Rv; Mycobacterium tuberculosis	DRonA classified non-viable	NA
GSM28167	Expression profiling by array	GSE1642	GPL1396	10ug/mL Triclosan: DMSO, 6h ( mAdb expid=42581 )	Transcriptional Responses of M. tuberculosis to inhibitors of metabolism (Submitter supplied) Transcriptional profiling of M.tuberculosis was performed using 430 whole-genome microarrays to measure the effects of 75 different drugs, drug combinations or different growth conditions at various times relative to a sample of logarithmically growing MTb. Analysis of this data set revealed 150 underlyi…	Mycobacterium tuberculosis H37Rv; Mycobacterium tuberculosis	DRonA classified non-viable	NA
GSM28289	Expression profiling by array	GSE1642	GPL1343	20ug/mL methoxatin: DMSO, 6h ( mAdb expid=48960 )	Transcriptional Responses of M. tuberculosis to inhibitors of metabolism (Submitter supplied) Transcriptional profiling of M.tuberculosis was performed using 430 whole-genome microarrays to measure the effects of 75 different drugs, drug combinations or different growth conditions at various times relative to a sample of logarithmically growing MTb. Analysis of this data set revealed 150 underlyi…	Mycobacterium tuberculosis H37Rv; Mycobacterium tuberculosis	DRonA classified non-viable	NA
GSM28288	Expression profiling by array	GSE1642	GPL1343	7d Dubos NRP-1: Dubos log phase ( mAdb expid=48958 )	Transcriptional Responses of M. tuberculosis to inhibitors of metabolism (Submitter supplied) Transcriptional profiling of M.tuberculosis was performed using 430 whole-genome microarrays to measure the effects of 75 different drugs, drug combinations or different growth conditions at various times relative to a sample of logarithmically growing MTb. Analysis of this data set revealed 150 underlyi…	Mycobacterium tuberculosis H37Rv; Mycobacterium tuberculosis	DRonA classified non-viable	NA
GSM28162	Expression profiling by array	GSE1642	GPL1396	50ug/mL Antimycin A: DMSO, 6h ( mAdb expid=42574 )	Transcriptional Responses of M. tuberculosis to inhibitors of metabolism (Submitter supplied) Transcriptional profiling of M.tuberculosis was performed using 430 whole-genome microarrays to measure the effects of 75 different drugs, drug combinations or different growth conditions at various times relative to a sample of logarithmically growing MTb. Analysis of this data set revealed 150 underlyi…	Mycobacterium tuberculosis H37Rv; Mycobacterium tuberculosis	DRonA classified non-viable	NA
GSM28163	Expression profiling by array	GSE1642	GPL1396	10ug/mL PA-1: DMSO, 6h ( mAdb expid=42577 )	Transcriptional Responses of M. tuberculosis to inhibitors of metabolism (Submitter supplied) Transcriptional profiling of M.tuberculosis was performed using 430 whole-genome microarrays to measure the effects of 75 different drugs, drug combinations or different growth conditions at various times relative to a sample of logarithmically growing MTb. Analysis of this data set revealed 150 underlyi…	Mycobacterium tuberculosis H37Rv; Mycobacterium tuberculosis	DRonA classified non-viable	NA
GSM28043	Expression profiling by array	GSE1642	GPL1396	DIPED (100ug/mL) vs DMSO, 12h ( mAdb expid=30518 )	Transcriptional Responses of M. tuberculosis to inhibitors of metabolism (Submitter supplied) Transcriptional profiling of M.tuberculosis was performed using 430 whole-genome microarrays to measure the effects of 75 different drugs, drug combinations or different growth conditions at various times relative to a sample of logarithmically growing MTb. Analysis of this data set revealed 150 underlyi…	Mycobacterium tuberculosis H37Rv; Mycobacterium tuberculosis	DRonA classified non-viable	NA
GSM28042	Expression profiling by array	GSE1642	GPL1396	DIPED (100ug/mL) vs DMSO, 12h ( mAdb expid=30517 )	Transcriptional Responses of M. tuberculosis to inhibitors of metabolism (Submitter supplied) Transcriptional profiling of M.tuberculosis was performed using 430 whole-genome microarrays to measure the effects of 75 different drugs, drug combinations or different growth conditions at various times relative to a sample of logarithmically growing MTb. Analysis of this data set revealed 150 underlyi…	Mycobacterium tuberculosis H37Rv; Mycobacterium tuberculosis	DRonA classified non-viable	NA
GSM28041	Expression profiling by array	GSE1642	GPL1396	DIPED (50ug/mL) vs DMSO, 12h ( mAdb expid=30516 )	Transcriptional Responses of M. tuberculosis to inhibitors of metabolism (Submitter supplied) Transcriptional profiling of M.tuberculosis was performed using 430 whole-genome microarrays to measure the effects of 75 different drugs, drug combinations or different growth conditions at various times relative to a sample of logarithmically growing MTb. Analysis of this data set revealed 150 underlyi…	Mycobacterium tuberculosis H37Rv; Mycobacterium tuberculosis	DRonA classified non-viable	NA
GSM28040	Expression profiling by array	GSE1642	GPL1396	DIPED (50ug/mL) vs DMSO, 12h ( mAdb expid=30515 )	Transcriptional Responses of M. tuberculosis to inhibitors of metabolism (Submitter supplied) Transcriptional profiling of M.tuberculosis was performed using 430 whole-genome microarrays to measure the effects of 75 different drugs, drug combinations or different growth conditions at various times relative to a sample of logarithmically growing MTb. Analysis of this data set revealed 150 underlyi…	Mycobacterium tuberculosis H37Rv; Mycobacterium tuberculosis	DRonA classified non-viable	NA
GSM28047	Expression profiling by array	GSE1642	GPL1396	#241 (1ug/mL) vs DMSO, 12h ( mAdb expid=30522 )	Transcriptional Responses of M. tuberculosis to inhibitors of metabolism (Submitter supplied) Transcriptional profiling of M.tuberculosis was performed using 430 whole-genome microarrays to measure the effects of 75 different drugs, drug combinations or different growth conditions at various times relative to a sample of logarithmically growing MTb. Analysis of this data set revealed 150 underlyi…	Mycobacterium tuberculosis H37Rv; Mycobacterium tuberculosis	DRonA classified non-viable	NA
GSM28046	Expression profiling by array	GSE1642	GPL1396	#241 (0.1ug/mL) vs DMSO, 12h ( mAdb expid=30521 )	Transcriptional Responses of M. tuberculosis to inhibitors of metabolism (Submitter supplied) Transcriptional profiling of M.tuberculosis was performed using 430 whole-genome microarrays to measure the effects of 75 different drugs, drug combinations or different growth conditions at various times relative to a sample of logarithmically growing MTb. Analysis of this data set revealed 150 underlyi…	Mycobacterium tuberculosis H37Rv; Mycobacterium tuberculosis	DRonA classified non-viable	NA
GSM28044	Expression profiling by array	GSE1642	GPL1396	DIPED (100ug/mL) vs DMSO, 12h ( mAdb expid=30519 )	Transcriptional Responses of M. tuberculosis to inhibitors of metabolism (Submitter supplied) Transcriptional profiling of M.tuberculosis was performed using 430 whole-genome microarrays to measure the effects of 75 different drugs, drug combinations or different growth conditions at various times relative to a sample of logarithmically growing MTb. Analysis of this data set revealed 150 underlyi…	Mycobacterium tuberculosis H37Rv; Mycobacterium tuberculosis	DRonA classified non-viable	NA
GSM28049	Expression profiling by array	GSE1642	GPL1396	#241 (10ug/mL) vs DMSO, 12h ( mAdb expid=30524 )	Transcriptional Responses of M. tuberculosis to inhibitors of metabolism (Submitter supplied) Transcriptional profiling of M.tuberculosis was performed using 430 whole-genome microarrays to measure the effects of 75 different drugs, drug combinations or different growth conditions at various times relative to a sample of logarithmically growing MTb. Analysis of this data set revealed 150 underlyi…	Mycobacterium tuberculosis H37Rv; Mycobacterium tuberculosis	DRonA classified non-viable	NA
GSM28048	Expression profiling by array	GSE1642	GPL1396	#241 (10ug/mL) vs DMSO, 12h ( mAdb expid=30523 )	Transcriptional Responses of M. tuberculosis to inhibitors of metabolism (Submitter supplied) Transcriptional profiling of M.tuberculosis was performed using 430 whole-genome microarrays to measure the effects of 75 different drugs, drug combinations or different growth conditions at various times relative to a sample of logarithmically growing MTb. Analysis of this data set revealed 150 underlyi…	Mycobacterium tuberculosis H37Rv; Mycobacterium tuberculosis	DRonA classified non-viable	NA
GSM28273	Expression profiling by array	GSE1642	GPL1343	1mM DNP: DMSO, 6h ( mAdb expid=47899 )	Transcriptional Responses of M. tuberculosis to inhibitors of metabolism (Submitter supplied) Transcriptional profiling of M.tuberculosis was performed using 430 whole-genome microarrays to measure the effects of 75 different drugs, drug combinations or different growth conditions at various times relative to a sample of logarithmically growing MTb. Analysis of this data set revealed 150 underlyi…	Mycobacterium tuberculosis H37Rv; Mycobacterium tuberculosis	DRonA classified non-viable	NA
GSM28304	Expression profiling by array	GSE1642	GPL1343	1uM Valinomycin: DMSO, 6h ( mAdb expid=49269 )	Transcriptional Responses of M. tuberculosis to inhibitors of metabolism (Submitter supplied) Transcriptional profiling of M.tuberculosis was performed using 430 whole-genome microarrays to measure the effects of 75 different drugs, drug combinations or different growth conditions at various times relative to a sample of logarithmically growing MTb. Analysis of this data set revealed 150 underlyi…	Mycobacterium tuberculosis H37Rv; Mycobacterium tuberculosis	DRonA classified non-viable	NA
GSM28269	Expression profiling by array	GSE1642	GPL1343	10ug/mL Novobiocin: DMSO, 6h ( mAdb expid=47758 )	Transcriptional Responses of M. tuberculosis to inhibitors of metabolism (Submitter supplied) Transcriptional profiling of M.tuberculosis was performed using 430 whole-genome microarrays to measure the effects of 75 different drugs, drug combinations or different growth conditions at various times relative to a sample of logarithmically growing MTb. Analysis of this data set revealed 150 underlyi…	Mycobacterium tuberculosis H37Rv; Mycobacterium tuberculosis	DRonA classified non-viable	NA
GSM28300	Expression profiling by array	GSE1642	GPL1343	2mM DTT: DMSO, 6h ( mAdb expid=49264 )	Transcriptional Responses of M. tuberculosis to inhibitors of metabolism (Submitter supplied) Transcriptional profiling of M.tuberculosis was performed using 430 whole-genome microarrays to measure the effects of 75 different drugs, drug combinations or different growth conditions at various times relative to a sample of logarithmically growing MTb. Analysis of this data set revealed 150 underlyi…	Mycobacterium tuberculosis H37Rv; Mycobacterium tuberculosis	DRonA classified non-viable	NA
GSM28301	Expression profiling by array	GSE1642	GPL1343	50uM Nigericin: DMSO, 6h ( mAdb expid=49265 )	Transcriptional Responses of M. tuberculosis to inhibitors of metabolism (Submitter supplied) Transcriptional profiling of M.tuberculosis was performed using 430 whole-genome microarrays to measure the effects of 75 different drugs, drug combinations or different growth conditions at various times relative to a sample of logarithmically growing MTb. Analysis of this data set revealed 150 underlyi…	Mycobacterium tuberculosis H37Rv; Mycobacterium tuberculosis	DRonA classified non-viable	NA
GSM28302	Expression profiling by array	GSE1642	GPL1343	1uM Valinomycin: DMSO, 6h ( mAdb expid=49266 )	Transcriptional Responses of M. tuberculosis to inhibitors of metabolism (Submitter supplied) Transcriptional profiling of M.tuberculosis was performed using 430 whole-genome microarrays to measure the effects of 75 different drugs, drug combinations or different growth conditions at various times relative to a sample of logarithmically growing MTb. Analysis of this data set revealed 150 underlyi…	Mycobacterium tuberculosis H37Rv; Mycobacterium tuberculosis	DRonA classified non-viable	NA
GSM28263	Expression profiling by array	GSE1642	GPL1343	50uM CCCP: DMSO, 6h ( mAdb expid=47751 )	Transcriptional Responses of M. tuberculosis to inhibitors of metabolism (Submitter supplied) Transcriptional profiling of M.tuberculosis was performed using 430 whole-genome microarrays to measure the effects of 75 different drugs, drug combinations or different growth conditions at various times relative to a sample of logarithmically growing MTb. Analysis of this data set revealed 150 underlyi…	Mycobacterium tuberculosis H37Rv; Mycobacterium tuberculosis	DRonA classified non-viable	NA
GSM28262	Expression profiling by array	GSE1642	GPL1343	20uM DCCD: DMSO, 6h ( mAdb expid=47750 )	Transcriptional Responses of M. tuberculosis to inhibitors of metabolism (Submitter supplied) Transcriptional profiling of M.tuberculosis was performed using 430 whole-genome microarrays to measure the effects of 75 different drugs, drug combinations or different growth conditions at various times relative to a sample of logarithmically growing MTb. Analysis of this data set revealed 150 underlyi…	Mycobacterium tuberculosis H37Rv; Mycobacterium tuberculosis	DRonA classified non-viable	NA
GSM28261	Expression profiling by array	GSE1642	GPL1343	0.5mM DNP: DMSO, 6h ( mAdb expid=47749 )	Transcriptional Responses of M. tuberculosis to inhibitors of metabolism (Submitter supplied) Transcriptional profiling of M.tuberculosis was performed using 430 whole-genome microarrays to measure the effects of 75 different drugs, drug combinations or different growth conditions at various times relative to a sample of logarithmically growing MTb. Analysis of this data set revealed 150 underlyi…	Mycobacterium tuberculosis H37Rv; Mycobacterium tuberculosis	DRonA classified non-viable	NA
GSM28260	Expression profiling by array	GSE1642	GPL1343	5ug/mL KCN: DMSO, 6h ( mAdb expid=47748 )	Transcriptional Responses of M. tuberculosis to inhibitors of metabolism (Submitter supplied) Transcriptional profiling of M.tuberculosis was performed using 430 whole-genome microarrays to measure the effects of 75 different drugs, drug combinations or different growth conditions at various times relative to a sample of logarithmically growing MTb. Analysis of this data set revealed 150 underlyi…	Mycobacterium tuberculosis H37Rv; Mycobacterium tuberculosis	DRonA classified non-viable	NA
GSM28266	Expression profiling by array	GSE1642	GPL1343	50uM CCCP: DMSO, 6h ( mAdb expid=47755 )	Transcriptional Responses of M. tuberculosis to inhibitors of metabolism (Submitter supplied) Transcriptional profiling of M.tuberculosis was performed using 430 whole-genome microarrays to measure the effects of 75 different drugs, drug combinations or different growth conditions at various times relative to a sample of logarithmically growing MTb. Analysis of this data set revealed 150 underlyi…	Mycobacterium tuberculosis H37Rv; Mycobacterium tuberculosis	DRonA classified non-viable	NA
GSM28265	Expression profiling by array	GSE1642	GPL1343	Min med - Succinate: Min med glucose ( mAdb expid=47754 )	Transcriptional Responses of M. tuberculosis to inhibitors of metabolism (Submitter supplied) Transcriptional profiling of M.tuberculosis was performed using 430 whole-genome microarrays to measure the effects of 75 different drugs, drug combinations or different growth conditions at various times relative to a sample of logarithmically growing MTb. Analysis of this data set revealed 150 underlyi…	Mycobacterium tuberculosis H37Rv; Mycobacterium tuberculosis	DRonA classified non-viable	NA
GSM28264	Expression profiling by array	GSE1642	GPL1343	Min med -Palmitate: Min med - Glucose ( mAdb expid=47753 )	Transcriptional Responses of M. tuberculosis to inhibitors of metabolism (Submitter supplied) Transcriptional profiling of M.tuberculosis was performed using 430 whole-genome microarrays to measure the effects of 75 different drugs, drug combinations or different growth conditions at various times relative to a sample of logarithmically growing MTb. Analysis of this data set revealed 150 underlyi…	Mycobacterium tuberculosis H37Rv; Mycobacterium tuberculosis	DRonA classified non-viable	NA
GSM28009	Expression profiling by array	GSE1642	GPL1396	pH5.6:pH6.8 (2h) ( mAdb expid=24219 )	Transcriptional Responses of M. tuberculosis to inhibitors of metabolism (Submitter supplied) Transcriptional profiling of M.tuberculosis was performed using 430 whole-genome microarrays to measure the effects of 75 different drugs, drug combinations or different growth conditions at various times relative to a sample of logarithmically growing MTb. Analysis of this data set revealed 150 underlyi…	Mycobacterium tuberculosis H37Rv; Mycobacterium tuberculosis	DRonA classified non-viable	NA
GSM28008	Expression profiling by array	GSE1642	GPL1396	pH5.2:pH6.8 (16h) ( mAdb expid=24218 )	Transcriptional Responses of M. tuberculosis to inhibitors of metabolism (Submitter supplied) Transcriptional profiling of M.tuberculosis was performed using 430 whole-genome microarrays to measure the effects of 75 different drugs, drug combinations or different growth conditions at various times relative to a sample of logarithmically growing MTb. Analysis of this data set revealed 150 underlyi…	Mycobacterium tuberculosis H37Rv; Mycobacterium tuberculosis	DRonA classified non-viable	NA
GSM28007	Expression profiling by array	GSE1642	GPL1396	pH5.2:pH6.8 (11h) ( mAdb expid=24217 )	Transcriptional Responses of M. tuberculosis to inhibitors of metabolism (Submitter supplied) Transcriptional profiling of M.tuberculosis was performed using 430 whole-genome microarrays to measure the effects of 75 different drugs, drug combinations or different growth conditions at various times relative to a sample of logarithmically growing MTb. Analysis of this data set revealed 150 underlyi…	Mycobacterium tuberculosis H37Rv; Mycobacterium tuberculosis	DRonA classified non-viable	NA
GSM28006	Expression profiling by array	GSE1642	GPL1396	pH5.2:pH6.8 (10.5h) ( mAdb expid=24216 )	Transcriptional Responses of M. tuberculosis to inhibitors of metabolism (Submitter supplied) Transcriptional profiling of M.tuberculosis was performed using 430 whole-genome microarrays to measure the effects of 75 different drugs, drug combinations or different growth conditions at various times relative to a sample of logarithmically growing MTb. Analysis of this data set revealed 150 underlyi…	Mycobacterium tuberculosis H37Rv; Mycobacterium tuberculosis	DRonA classified non-viable	NA
GSM28005	Expression profiling by array	GSE1642	GPL1396	pH5.2:pH6.8 (5.5h) ( mAdb expid=24215 )	Transcriptional Responses of M. tuberculosis to inhibitors of metabolism (Submitter supplied) Transcriptional profiling of M.tuberculosis was performed using 430 whole-genome microarrays to measure the effects of 75 different drugs, drug combinations or different growth conditions at various times relative to a sample of logarithmically growing MTb. Analysis of this data set revealed 150 underlyi…	Mycobacterium tuberculosis H37Rv; Mycobacterium tuberculosis	DRonA classified non-viable	NA
GSM28004	Expression profiling by array	GSE1642	GPL1396	pH5.2:pH6.8 (5h) ( mAdb expid=24214 )	Transcriptional Responses of M. tuberculosis to inhibitors of metabolism (Submitter supplied) Transcriptional profiling of M.tuberculosis was performed using 430 whole-genome microarrays to measure the effects of 75 different drugs, drug combinations or different growth conditions at various times relative to a sample of logarithmically growing MTb. Analysis of this data set revealed 150 underlyi…	Mycobacterium tuberculosis H37Rv; Mycobacterium tuberculosis	DRonA classified non-viable	NA
GSM28003	Expression profiling by array	GSE1642	GPL1396	pH5.2:pH6.8 (2h) ( mAdb expid=24211 )	Transcriptional Responses of M. tuberculosis to inhibitors of metabolism (Submitter supplied) Transcriptional profiling of M.tuberculosis was performed using 430 whole-genome microarrays to measure the effects of 75 different drugs, drug combinations or different growth conditions at various times relative to a sample of logarithmically growing MTb. Analysis of this data set revealed 150 underlyi…	Mycobacterium tuberculosis H37Rv; Mycobacterium tuberculosis	DRonA classified non-viable	NA
GSM28002	Expression profiling by array	GSE1642	GPL1396	pH4.8:pH6.8 (11h) ( mAdb expid=24209 )	Transcriptional Responses of M. tuberculosis to inhibitors of metabolism (Submitter supplied) Transcriptional profiling of M.tuberculosis was performed using 430 whole-genome microarrays to measure the effects of 75 different drugs, drug combinations or different growth conditions at various times relative to a sample of logarithmically growing MTb. Analysis of this data set revealed 150 underlyi…	Mycobacterium tuberculosis H37Rv; Mycobacterium tuberculosis	DRonA classified non-viable	NA
GSM28001	Expression profiling by array	GSE1642	GPL1396	pH4.8:pH6.8 (7h) ( mAdb expid=24206 )	Transcriptional Responses of M. tuberculosis to inhibitors of metabolism (Submitter supplied) Transcriptional profiling of M.tuberculosis was performed using 430 whole-genome microarrays to measure the effects of 75 different drugs, drug combinations or different growth conditions at various times relative to a sample of logarithmically growing MTb. Analysis of this data set revealed 150 underlyi…	Mycobacterium tuberculosis H37Rv; Mycobacterium tuberculosis	DRonA classified non-viable	NA
GSM28000	Expression profiling by array	GSE1642	GPL1396	pH4.8:pH6.8 (6h) ( mAdb expid=24204 )	Transcriptional Responses of M. tuberculosis to inhibitors of metabolism (Submitter supplied) Transcriptional profiling of M.tuberculosis was performed using 430 whole-genome microarrays to measure the effects of 75 different drugs, drug combinations or different growth conditions at various times relative to a sample of logarithmically growing MTb. Analysis of this data set revealed 150 underlyi…	Mycobacterium tuberculosis H37Rv; Mycobacterium tuberculosis	DRonA classified non-viable	NA
GSM28213	Expression profiling by array	GSE1642	GPL1396	10ug/mL #59: DMSO, 6h ( mAdb expid=44209 )	Transcriptional Responses of M. tuberculosis to inhibitors of metabolism (Submitter supplied) Transcriptional profiling of M.tuberculosis was performed using 430 whole-genome microarrays to measure the effects of 75 different drugs, drug combinations or different growth conditions at various times relative to a sample of logarithmically growing MTb. Analysis of this data set revealed 150 underlyi…	Mycobacterium tuberculosis H37Rv; Mycobacterium tuberculosis	DRonA classified non-viable	NA
GSM27998	Expression profiling by array	GSE1642	GPL1396	pH4.8:pH6.8 (5h) ( mAdb expid=24201 )	Transcriptional Responses of M. tuberculosis to inhibitors of metabolism (Submitter supplied) Transcriptional profiling of M.tuberculosis was performed using 430 whole-genome microarrays to measure the effects of 75 different drugs, drug combinations or different growth conditions at various times relative to a sample of logarithmically growing MTb. Analysis of this data set revealed 150 underlyi…	Mycobacterium tuberculosis H37Rv; Mycobacterium tuberculosis	DRonA classified non-viable	NA
GSM27999	Expression profiling by array	GSE1642	GPL1396	pH4.8:pH6.8 (5.5h) ( mAdb expid=24203 )	Transcriptional Responses of M. tuberculosis to inhibitors of metabolism (Submitter supplied) Transcriptional profiling of M.tuberculosis was performed using 430 whole-genome microarrays to measure the effects of 75 different drugs, drug combinations or different growth conditions at various times relative to a sample of logarithmically growing MTb. Analysis of this data set revealed 150 underlyi…	Mycobacterium tuberculosis H37Rv; Mycobacterium tuberculosis	DRonA classified non-viable	NA
GSM27994	Expression profiling by array	GSE1642	GPL1396	pH4.8:pH6.8 (2h) ( mAdb expid=24194 )	Transcriptional Responses of M. tuberculosis to inhibitors of metabolism (Submitter supplied) Transcriptional profiling of M.tuberculosis was performed using 430 whole-genome microarrays to measure the effects of 75 different drugs, drug combinations or different growth conditions at various times relative to a sample of logarithmically growing MTb. Analysis of this data set revealed 150 underlyi…	Mycobacterium tuberculosis H37Rv; Mycobacterium tuberculosis	DRonA classified non-viable	NA
GSM27995	Expression profiling by array	GSE1642	GPL1396	pH4.8:pH6.8 (4h) ( mAdb expid=24196 )	Transcriptional Responses of M. tuberculosis to inhibitors of metabolism (Submitter supplied) Transcriptional profiling of M.tuberculosis was performed using 430 whole-genome microarrays to measure the effects of 75 different drugs, drug combinations or different growth conditions at various times relative to a sample of logarithmically growing MTb. Analysis of this data set revealed 150 underlyi…	Mycobacterium tuberculosis H37Rv; Mycobacterium tuberculosis	DRonA classified non-viable	NA
GSM27996	Expression profiling by array	GSE1642	GPL1396	pH4.8:pH6.8 (4h) ( mAdb expid=24197 )	Transcriptional Responses of M. tuberculosis to inhibitors of metabolism (Submitter supplied) Transcriptional profiling of M.tuberculosis was performed using 430 whole-genome microarrays to measure the effects of 75 different drugs, drug combinations or different growth conditions at various times relative to a sample of logarithmically growing MTb. Analysis of this data set revealed 150 underlyi…	Mycobacterium tuberculosis H37Rv; Mycobacterium tuberculosis	DRonA classified non-viable	NA
GSM27997	Expression profiling by array	GSE1642	GPL1396	pH4.8:pH6.8 (4h) ( mAdb expid=24198 )	Transcriptional Responses of M. tuberculosis to inhibitors of metabolism (Submitter supplied) Transcriptional profiling of M.tuberculosis was performed using 430 whole-genome microarrays to measure the effects of 75 different drugs, drug combinations or different growth conditions at various times relative to a sample of logarithmically growing MTb. Analysis of this data set revealed 150 underlyi…	Mycobacterium tuberculosis H37Rv; Mycobacterium tuberculosis	DRonA classified non-viable	NA
GSM27992	Expression profiling by array	GSE1642	GPL1396	pH4.8:pH6.8 (2h) ( mAdb expid=24192 )	Transcriptional Responses of M. tuberculosis to inhibitors of metabolism (Submitter supplied) Transcriptional profiling of M.tuberculosis was performed using 430 whole-genome microarrays to measure the effects of 75 different drugs, drug combinations or different growth conditions at various times relative to a sample of logarithmically growing MTb. Analysis of this data set revealed 150 underlyi…	Mycobacterium tuberculosis H37Rv; Mycobacterium tuberculosis	DRonA classified non-viable	NA
GSM27993	Expression profiling by array	GSE1642	GPL1396	pH4.8:pH6.8 (2h) ( mAdb expid=24193 )	Transcriptional Responses of M. tuberculosis to inhibitors of metabolism (Submitter supplied) Transcriptional profiling of M.tuberculosis was performed using 430 whole-genome microarrays to measure the effects of 75 different drugs, drug combinations or different growth conditions at various times relative to a sample of logarithmically growing MTb. Analysis of this data set revealed 150 underlyi…	Mycobacterium tuberculosis H37Rv; Mycobacterium tuberculosis	DRonA classified non-viable	NA
GSM28132	Expression profiling by array	GSE1642	GPL1396	100ug/mL Triclosan: EtOH, 6h ( mAdb expid=39182 )	Transcriptional Responses of M. tuberculosis to inhibitors of metabolism (Submitter supplied) Transcriptional profiling of M.tuberculosis was performed using 430 whole-genome microarrays to measure the effects of 75 different drugs, drug combinations or different growth conditions at various times relative to a sample of logarithmically growing MTb. Analysis of this data set revealed 150 underlyi…	Mycobacterium tuberculosis H37Rv; Mycobacterium tuberculosis	DRonA classified non-viable	NA
GSM28131	Expression profiling by array	GSE1642	GPL1396	100ug/mL Triclosan: EtOH, 6h ( mAdb expid=39180 )	Transcriptional Responses of M. tuberculosis to inhibitors of metabolism (Submitter supplied) Transcriptional profiling of M.tuberculosis was performed using 430 whole-genome microarrays to measure the effects of 75 different drugs, drug combinations or different growth conditions at various times relative to a sample of logarithmically growing MTb. Analysis of this data set revealed 150 underlyi…	Mycobacterium tuberculosis H37Rv; Mycobacterium tuberculosis	DRonA classified non-viable	NA
GSM28130	Expression profiling by array	GSE1642	GPL1396	50ug/mL Triclosan: EtOH, 6h ( mAdb expid=39179 )	Transcriptional Responses of M. tuberculosis to inhibitors of metabolism (Submitter supplied) Transcriptional profiling of M.tuberculosis was performed using 430 whole-genome microarrays to measure the effects of 75 different drugs, drug combinations or different growth conditions at various times relative to a sample of logarithmically growing MTb. Analysis of this data set revealed 150 underlyi…	Mycobacterium tuberculosis H37Rv; Mycobacterium tuberculosis	DRonA classified non-viable	NA
GSM28137	Expression profiling by array	GSE1642	GPL1396	0.5ug/mL #121940: DMSO, 6h ( mAdb expid=41226 )	Transcriptional Responses of M. tuberculosis to inhibitors of metabolism (Submitter supplied) Transcriptional profiling of M.tuberculosis was performed using 430 whole-genome microarrays to measure the effects of 75 different drugs, drug combinations or different growth conditions at various times relative to a sample of logarithmically growing MTb. Analysis of this data set revealed 150 underlyi…	Mycobacterium tuberculosis H37Rv; Mycobacterium tuberculosis	DRonA classified non-viable	NA
GSM28136	Expression profiling by array	GSE1642	GPL1396	0.5ug/mL #121940: DMSO, 6h ( mAdb expid=41222 )	Transcriptional Responses of M. tuberculosis to inhibitors of metabolism (Submitter supplied) Transcriptional profiling of M.tuberculosis was performed using 430 whole-genome microarrays to measure the effects of 75 different drugs, drug combinations or different growth conditions at various times relative to a sample of logarithmically growing MTb. Analysis of this data set revealed 150 underlyi…	Mycobacterium tuberculosis H37Rv; Mycobacterium tuberculosis	DRonA classified non-viable	NA
GSM28135	Expression profiling by array	GSE1642	GPL1396	20ug/mL Procept 6776: DMSO, 6h ( mAdb expid=41221 )	Transcriptional Responses of M. tuberculosis to inhibitors of metabolism (Submitter supplied) Transcriptional profiling of M.tuberculosis was performed using 430 whole-genome microarrays to measure the effects of 75 different drugs, drug combinations or different growth conditions at various times relative to a sample of logarithmically growing MTb. Analysis of this data set revealed 150 underlyi…	Mycobacterium tuberculosis H37Rv; Mycobacterium tuberculosis	DRonA classified non-viable	NA
GSM28139	Expression profiling by array	GSE1642	GPL1396	0.5ug/mL #111891: DMSO, 6h ( mAdb expid=41230 )	Transcriptional Responses of M. tuberculosis to inhibitors of metabolism (Submitter supplied) Transcriptional profiling of M.tuberculosis was performed using 430 whole-genome microarrays to measure the effects of 75 different drugs, drug combinations or different growth conditions at various times relative to a sample of logarithmically growing MTb. Analysis of this data set revealed 150 underlyi…	Mycobacterium tuberculosis H37Rv; Mycobacterium tuberculosis	DRonA classified non-viable	NA
GSM28138	Expression profiling by array	GSE1642	GPL1396	0.5ug/mL #111891: DMSO, 6h ( mAdb expid=41229 )	Transcriptional Responses of M. tuberculosis to inhibitors of metabolism (Submitter supplied) Transcriptional profiling of M.tuberculosis was performed using 430 whole-genome microarrays to measure the effects of 75 different drugs, drug combinations or different growth conditions at various times relative to a sample of logarithmically growing MTb. Analysis of this data set revealed 150 underlyi…	Mycobacterium tuberculosis H37Rv; Mycobacterium tuberculosis	DRonA classified non-viable	NA
GSM28194	Expression profiling by array	GSE1642	GPL1396	9ug/mL Ascididemin natural product: DMSO, 6h ( mAdb expid=43144 )	Transcriptional Responses of M. tuberculosis to inhibitors of metabolism (Submitter supplied) Transcriptional profiling of M.tuberculosis was performed using 430 whole-genome microarrays to measure the effects of 75 different drugs, drug combinations or different growth conditions at various times relative to a sample of logarithmically growing MTb. Analysis of this data set revealed 150 underlyi…	Mycobacterium tuberculosis H37Rv; Mycobacterium tuberculosis	DRonA classified non-viable	NA
GSM28268	Expression profiling by array	GSE1642	GPL1343	5ug/mL KCN: DMSO, 6h ( mAdb expid=47757 )	Transcriptional Responses of M. tuberculosis to inhibitors of metabolism (Submitter supplied) Transcriptional profiling of M.tuberculosis was performed using 430 whole-genome microarrays to measure the effects of 75 different drugs, drug combinations or different growth conditions at various times relative to a sample of logarithmically growing MTb. Analysis of this data set revealed 150 underlyi…	Mycobacterium tuberculosis H37Rv; Mycobacterium tuberculosis	DRonA classified non-viable	NA
GSM28180	Expression profiling by array	GSE1642	GPL1396	0.5ug/mL Cerulenin: DMSO, 6h ( mAdb expid=43068 )	Transcriptional Responses of M. tuberculosis to inhibitors of metabolism (Submitter supplied) Transcriptional profiling of M.tuberculosis was performed using 430 whole-genome microarrays to measure the effects of 75 different drugs, drug combinations or different growth conditions at various times relative to a sample of logarithmically growing MTb. Analysis of this data set revealed 150 underlyi…	Mycobacterium tuberculosis H37Rv; Mycobacterium tuberculosis	DRonA classified non-viable	NA
GSM27907	Expression profiling by array	GSE1642	GPL1396	0.12mg/mL Nam:pH5.6 (2h) ( mAdb expid=24145 )	Transcriptional Responses of M. tuberculosis to inhibitors of metabolism (Submitter supplied) Transcriptional profiling of M.tuberculosis was performed using 430 whole-genome microarrays to measure the effects of 75 different drugs, drug combinations or different growth conditions at various times relative to a sample of logarithmically growing MTb. Analysis of this data set revealed 150 underlyi…	Mycobacterium tuberculosis H37Rv; Mycobacterium tuberculosis	DRonA classified non-viable	NA
GSM27906	Expression profiling by array	GSE1642	GPL1396	0.12mg/mL Nam:pH5.6 (2h) ( mAdb expid=24144 )	Transcriptional Responses of M. tuberculosis to inhibitors of metabolism (Submitter supplied) Transcriptional profiling of M.tuberculosis was performed using 430 whole-genome microarrays to measure the effects of 75 different drugs, drug combinations or different growth conditions at various times relative to a sample of logarithmically growing MTb. Analysis of this data set revealed 150 underlyi…	Mycobacterium tuberculosis H37Rv; Mycobacterium tuberculosis	DRonA classified non-viable	NA
GSM28224	Expression profiling by array	GSE1642	GPL1343	50ug/mL Thioridazine: DMSO, 6h ( mAdb expid=44716 )	Transcriptional Responses of M. tuberculosis to inhibitors of metabolism (Submitter supplied) Transcriptional profiling of M.tuberculosis was performed using 430 whole-genome microarrays to measure the effects of 75 different drugs, drug combinations or different growth conditions at various times relative to a sample of logarithmically growing MTb. Analysis of this data set revealed 150 underlyi…	Mycobacterium tuberculosis H37Rv; Mycobacterium tuberculosis	DRonA classified non-viable	NA
GSM28186	Expression profiling by array	GSE1642	GPL1396	100uM Dipyridyl: Ctrl, 6h ( mAdb expid=43074 )	Transcriptional Responses of M. tuberculosis to inhibitors of metabolism (Submitter supplied) Transcriptional profiling of M.tuberculosis was performed using 430 whole-genome microarrays to measure the effects of 75 different drugs, drug combinations or different growth conditions at various times relative to a sample of logarithmically growing MTb. Analysis of this data set revealed 150 underlyi…	Mycobacterium tuberculosis H37Rv; Mycobacterium tuberculosis	DRonA classified non-viable	NA
GSM28187	Expression profiling by array	GSE1642	GPL1396	1 ug/mL #111891: DMSO, 6h ( mAdb expid=43135 )	Transcriptional Responses of M. tuberculosis to inhibitors of metabolism (Submitter supplied) Transcriptional profiling of M.tuberculosis was performed using 430 whole-genome microarrays to measure the effects of 75 different drugs, drug combinations or different growth conditions at various times relative to a sample of logarithmically growing MTb. Analysis of this data set revealed 150 underlyi…	Mycobacterium tuberculosis H37Rv; Mycobacterium tuberculosis	DRonA classified non-viable	NA
GSM28184	Expression profiling by array	GSE1642	GPL1396	150uM Deferoxamine: ctrl, 6h ( mAdb expid=43072 )	Transcriptional Responses of M. tuberculosis to inhibitors of metabolism (Submitter supplied) Transcriptional profiling of M.tuberculosis was performed using 430 whole-genome microarrays to measure the effects of 75 different drugs, drug combinations or different growth conditions at various times relative to a sample of logarithmically growing MTb. Analysis of this data set revealed 150 underlyi…	Mycobacterium tuberculosis H37Rv; Mycobacterium tuberculosis	DRonA classified non-viable	NA
GSM28185	Expression profiling by array	GSE1642	GPL1396	100uM Dipyridyl: ctrl, 6h ( mAdb expid=43073 )	Transcriptional Responses of M. tuberculosis to inhibitors of metabolism (Submitter supplied) Transcriptional profiling of M.tuberculosis was performed using 430 whole-genome microarrays to measure the effects of 75 different drugs, drug combinations or different growth conditions at various times relative to a sample of logarithmically growing MTb. Analysis of this data set revealed 150 underlyi…	Mycobacterium tuberculosis H37Rv; Mycobacterium tuberculosis	DRonA classified non-viable	NA
GSM28182	Expression profiling by array	GSE1642	GPL1396	150uM Deferoxamine: ctrl, 6h ( mAdb expid=43070 )	Transcriptional Responses of M. tuberculosis to inhibitors of metabolism (Submitter supplied) Transcriptional profiling of M.tuberculosis was performed using 430 whole-genome microarrays to measure the effects of 75 different drugs, drug combinations or different growth conditions at various times relative to a sample of logarithmically growing MTb. Analysis of this data set revealed 150 underlyi…	Mycobacterium tuberculosis H37Rv; Mycobacterium tuberculosis	DRonA classified non-viable	NA
GSM28183	Expression profiling by array	GSE1642	GPL1396	150uM Deferoxamine: ctrl, 6h ( mAdb expid=43071 )	Transcriptional Responses of M. tuberculosis to inhibitors of metabolism (Submitter supplied) Transcriptional profiling of M.tuberculosis was performed using 430 whole-genome microarrays to measure the effects of 75 different drugs, drug combinations or different growth conditions at various times relative to a sample of logarithmically growing MTb. Analysis of this data set revealed 150 underlyi…	Mycobacterium tuberculosis H37Rv; Mycobacterium tuberculosis	DRonA classified non-viable	NA
GSM28229	Expression profiling by array	GSE1642	GPL1343	50ug/mL Triclosan: EtOH ( mAdb expid=44721 )	Transcriptional Responses of M. tuberculosis to inhibitors of metabolism (Submitter supplied) Transcriptional profiling of M.tuberculosis was performed using 430 whole-genome microarrays to measure the effects of 75 different drugs, drug combinations or different growth conditions at various times relative to a sample of logarithmically growing MTb. Analysis of this data set revealed 150 underlyi…	Mycobacterium tuberculosis H37Rv; Mycobacterium tuberculosis	DRonA classified non-viable	NA
GSM28352	Expression profiling by array	GSE1642	GPL1343	0.1mM GSNO: DMSO, 6h ( mAdb expid=50266 )	Transcriptional Responses of M. tuberculosis to inhibitors of metabolism (Submitter supplied) Transcriptional profiling of M.tuberculosis was performed using 430 whole-genome microarrays to measure the effects of 75 different drugs, drug combinations or different growth conditions at various times relative to a sample of logarithmically growing MTb. Analysis of this data set revealed 150 underlyi…	Mycobacterium tuberculosis H37Rv; Mycobacterium tuberculosis	DRonA classified non-viable	NA
GSM28350	Expression profiling by array	GSE1642	GPL1343	50uM Nigericin: DMSO, 6h ( mAdb expid=50263 )	Transcriptional Responses of M. tuberculosis to inhibitors of metabolism (Submitter supplied) Transcriptional profiling of M.tuberculosis was performed using 430 whole-genome microarrays to measure the effects of 75 different drugs, drug combinations or different growth conditions at various times relative to a sample of logarithmically growing MTb. Analysis of this data set revealed 150 underlyi…	Mycobacterium tuberculosis H37Rv; Mycobacterium tuberculosis	DRonA classified non-viable	NA
GSM28356	Expression profiling by array	GSE1642	GPL1343	PBS/Tween: 7H9 ( mAdb expid=50274 )	Transcriptional Responses of M. tuberculosis to inhibitors of metabolism (Submitter supplied) Transcriptional profiling of M.tuberculosis was performed using 430 whole-genome microarrays to measure the effects of 75 different drugs, drug combinations or different growth conditions at various times relative to a sample of logarithmically growing MTb. Analysis of this data set revealed 150 underlyi…	Mycobacterium tuberculosis H37Rv; Mycobacterium tuberculosis	DRonA classified non-viable	NA
GSM28168	Expression profiling by array	GSE1642	GPL1396	10ug/mL Triclosan: DMSO, 6h ( mAdb expid=42582 )	Transcriptional Responses of M. tuberculosis to inhibitors of metabolism (Submitter supplied) Transcriptional profiling of M.tuberculosis was performed using 430 whole-genome microarrays to measure the effects of 75 different drugs, drug combinations or different growth conditions at various times relative to a sample of logarithmically growing MTb. Analysis of this data set revealed 150 underlyi…	Mycobacterium tuberculosis H37Rv; Mycobacterium tuberculosis	DRonA classified non-viable	NA
GSM28169	Expression profiling by array	GSE1642	GPL1396	WT t=6h in TBST: WT t=0h ( mAdb expid=42637 )	Transcriptional Responses of M. tuberculosis to inhibitors of metabolism (Submitter supplied) Transcriptional profiling of M.tuberculosis was performed using 430 whole-genome microarrays to measure the effects of 75 different drugs, drug combinations or different growth conditions at various times relative to a sample of logarithmically growing MTb. Analysis of this data set revealed 150 underlyi…	Mycobacterium tuberculosis H37Rv; Mycobacterium tuberculosis	DRonA classified non-viable	NA
GSM28181	Expression profiling by array	GSE1642	GPL1396	0.5ug/mL Cerulenin: DMSO, 6h ( mAdb expid=43069 )	Transcriptional Responses of M. tuberculosis to inhibitors of metabolism (Submitter supplied) Transcriptional profiling of M.tuberculosis was performed using 430 whole-genome microarrays to measure the effects of 75 different drugs, drug combinations or different growth conditions at various times relative to a sample of logarithmically growing MTb. Analysis of this data set revealed 150 underlyi…	Mycobacterium tuberculosis H37Rv; Mycobacterium tuberculosis	DRonA classified non-viable	NA
GSM27877	Expression profiling by array	GSE1642	GPL1396	4mM H2O2:ctrl (4h) ( mAdb expid=24087 )	Transcriptional Responses of M. tuberculosis to inhibitors of metabolism (Submitter supplied) Transcriptional profiling of M.tuberculosis was performed using 430 whole-genome microarrays to measure the effects of 75 different drugs, drug combinations or different growth conditions at various times relative to a sample of logarithmically growing MTb. Analysis of this data set revealed 150 underlyi…	Mycobacterium tuberculosis H37Rv; Mycobacterium tuberculosis	DRonA classified non-viable	NA
GSM28179	Expression profiling by array	GSE1642	GPL1396	0.5ug/mL Cerulenin: DMSO, 6h ( mAdb expid=43067 )	Transcriptional Responses of M. tuberculosis to inhibitors of metabolism (Submitter supplied) Transcriptional profiling of M.tuberculosis was performed using 430 whole-genome microarrays to measure the effects of 75 different drugs, drug combinations or different growth conditions at various times relative to a sample of logarithmically growing MTb. Analysis of this data set revealed 150 underlyi…	Mycobacterium tuberculosis H37Rv; Mycobacterium tuberculosis	DRonA classified non-viable	NA
GSM28178	Expression profiling by array	GSE1642	GPL1396	10ug/mL Triclosan: DMSO, 6h ( mAdb expid=43066 )	Transcriptional Responses of M. tuberculosis to inhibitors of metabolism (Submitter supplied) Transcriptional profiling of M.tuberculosis was performed using 430 whole-genome microarrays to measure the effects of 75 different drugs, drug combinations or different growth conditions at various times relative to a sample of logarithmically growing MTb. Analysis of this data set revealed 150 underlyi…	Mycobacterium tuberculosis H37Rv; Mycobacterium tuberculosis	DRonA classified non-viable	NA
GSM28177	Expression profiling by array	GSE1642	GPL1396	50ug/mL PA-21: DMSO, 6h ( mAdb expid=43061 )	Transcriptional Responses of M. tuberculosis to inhibitors of metabolism (Submitter supplied) Transcriptional profiling of M.tuberculosis was performed using 430 whole-genome microarrays to measure the effects of 75 different drugs, drug combinations or different growth conditions at various times relative to a sample of logarithmically growing MTb. Analysis of this data set revealed 150 underlyi…	Mycobacterium tuberculosis H37Rv; Mycobacterium tuberculosis	DRonA classified non-viable	NA
GSM28176	Expression profiling by array	GSE1642	GPL1396	10ug/mL Triclosan: DMSO, 6h ( mAdb expid=43060 )	Transcriptional Responses of M. tuberculosis to inhibitors of metabolism (Submitter supplied) Transcriptional profiling of M.tuberculosis was performed using 430 whole-genome microarrays to measure the effects of 75 different drugs, drug combinations or different growth conditions at various times relative to a sample of logarithmically growing MTb. Analysis of this data set revealed 150 underlyi…	Mycobacterium tuberculosis H37Rv; Mycobacterium tuberculosis	DRonA classified non-viable	NA
GSM28175	Expression profiling by array	GSE1642	GPL1396	50ug/mL PA-1: DMSO, 6h ( mAdb expid=43058 )	Transcriptional Responses of M. tuberculosis to inhibitors of metabolism (Submitter supplied) Transcriptional profiling of M.tuberculosis was performed using 430 whole-genome microarrays to measure the effects of 75 different drugs, drug combinations or different growth conditions at various times relative to a sample of logarithmically growing MTb. Analysis of this data set revealed 150 underlyi…	Mycobacterium tuberculosis H37Rv; Mycobacterium tuberculosis	DRonA classified non-viable	NA
GSM28174	Expression profiling by array	GSE1642	GPL1396	50ug/mL PA-21: DMSO, 6h ( mAdb expid=43057 )	Transcriptional Responses of M. tuberculosis to inhibitors of metabolism (Submitter supplied) Transcriptional profiling of M.tuberculosis was performed using 430 whole-genome microarrays to measure the effects of 75 different drugs, drug combinations or different growth conditions at various times relative to a sample of logarithmically growing MTb. Analysis of this data set revealed 150 underlyi…	Mycobacterium tuberculosis H37Rv; Mycobacterium tuberculosis	DRonA classified non-viable	NA
GSM28173	Expression profiling by array	GSE1642	GPL1396	10ug/mL PA-1: DMSO, 6h ( mAdb expid=42684 )	Transcriptional Responses of M. tuberculosis to inhibitors of metabolism (Submitter supplied) Transcriptional profiling of M.tuberculosis was performed using 430 whole-genome microarrays to measure the effects of 75 different drugs, drug combinations or different growth conditions at various times relative to a sample of logarithmically growing MTb. Analysis of this data set revealed 150 underlyi…	Mycobacterium tuberculosis H37Rv; Mycobacterium tuberculosis	DRonA classified non-viable	NA
GSM28172	Expression profiling by array	GSE1642	GPL1396	WT t=0h: WT t=6h in TBST ( mAdb expid=42640 )	Transcriptional Responses of M. tuberculosis to inhibitors of metabolism (Submitter supplied) Transcriptional profiling of M.tuberculosis was performed using 430 whole-genome microarrays to measure the effects of 75 different drugs, drug combinations or different growth conditions at various times relative to a sample of logarithmically growing MTb. Analysis of this data set revealed 150 underlyi…	Mycobacterium tuberculosis H37Rv; Mycobacterium tuberculosis	DRonA classified non-viable	NA
GSM28171	Expression profiling by array	GSE1642	GPL1396	WT t=0h: WT t=6h in TBST ( mAdb expid=42639 )	Transcriptional Responses of M. tuberculosis to inhibitors of metabolism (Submitter supplied) Transcriptional profiling of M.tuberculosis was performed using 430 whole-genome microarrays to measure the effects of 75 different drugs, drug combinations or different growth conditions at various times relative to a sample of logarithmically growing MTb. Analysis of this data set revealed 150 underlyi…	Mycobacterium tuberculosis H37Rv; Mycobacterium tuberculosis	DRonA classified non-viable	NA
GSM28170	Expression profiling by array	GSE1642	GPL1396	WT t=6h in TBST: WT t=0h ( mAdb expid=42638 )	Transcriptional Responses of M. tuberculosis to inhibitors of metabolism (Submitter supplied) Transcriptional profiling of M.tuberculosis was performed using 430 whole-genome microarrays to measure the effects of 75 different drugs, drug combinations or different growth conditions at various times relative to a sample of logarithmically growing MTb. Analysis of this data set revealed 150 underlyi…	Mycobacterium tuberculosis H37Rv; Mycobacterium tuberculosis	DRonA classified non-viable	NA
GSM28070	Expression profiling by array	GSE1642	GPL1396	0.1 mg/mL Triclosan: EtOH, 6h ( mAdb expid=35738 )	Transcriptional Responses of M. tuberculosis to inhibitors of metabolism (Submitter supplied) Transcriptional profiling of M.tuberculosis was performed using 430 whole-genome microarrays to measure the effects of 75 different drugs, drug combinations or different growth conditions at various times relative to a sample of logarithmically growing MTb. Analysis of this data set revealed 150 underlyi…	Mycobacterium tuberculosis H37Rv; Mycobacterium tuberculosis	DRonA classified non-viable	NA
GSM28018	Expression profiling by array	GSE1642	GPL1396	0.1ug/mL Mtm:ctrl (1.5h) ( mAdb expid=24232 )	Transcriptional Responses of M. tuberculosis to inhibitors of metabolism (Submitter supplied) Transcriptional profiling of M.tuberculosis was performed using 430 whole-genome microarrays to measure the effects of 75 different drugs, drug combinations or different growth conditions at various times relative to a sample of logarithmically growing MTb. Analysis of this data set revealed 150 underlyi…	Mycobacterium tuberculosis H37Rv; Mycobacterium tuberculosis	DRonA classified non-viable	NA
GSM28019	Expression profiling by array	GSE1642	GPL1396	20mJ/cm2 UV: ctrl (6h) ( mAdb expid=25424 )	Transcriptional Responses of M. tuberculosis to inhibitors of metabolism (Submitter supplied) Transcriptional profiling of M.tuberculosis was performed using 430 whole-genome microarrays to measure the effects of 75 different drugs, drug combinations or different growth conditions at various times relative to a sample of logarithmically growing MTb. Analysis of this data set revealed 150 underlyi…	Mycobacterium tuberculosis H37Rv; Mycobacterium tuberculosis	DRonA classified non-viable	NA
GSM28010	Expression profiling by array	GSE1642	GPL1396	pH5.6:pH6.8 (2h) ( mAdb expid=24220 )	Transcriptional Responses of M. tuberculosis to inhibitors of metabolism (Submitter supplied) Transcriptional profiling of M.tuberculosis was performed using 430 whole-genome microarrays to measure the effects of 75 different drugs, drug combinations or different growth conditions at various times relative to a sample of logarithmically growing MTb. Analysis of this data set revealed 150 underlyi…	Mycobacterium tuberculosis H37Rv; Mycobacterium tuberculosis	DRonA classified non-viable	NA
GSM28011	Expression profiling by array	GSE1642	GPL1396	pH5.6:pH6.8 (4h) ( mAdb expid=24222 )	Transcriptional Responses of M. tuberculosis to inhibitors of metabolism (Submitter supplied) Transcriptional profiling of M.tuberculosis was performed using 430 whole-genome microarrays to measure the effects of 75 different drugs, drug combinations or different growth conditions at various times relative to a sample of logarithmically growing MTb. Analysis of this data set revealed 150 underlyi…	Mycobacterium tuberculosis H37Rv; Mycobacterium tuberculosis	DRonA classified non-viable	NA
GSM28313	Expression profiling by array	GSE1642	GPL1343	0.5uM Valinomycin/ 70mM KCl: DMSO, 6h ( mAdb expid=49335 )	Transcriptional Responses of M. tuberculosis to inhibitors of metabolism (Submitter supplied) Transcriptional profiling of M.tuberculosis was performed using 430 whole-genome microarrays to measure the effects of 75 different drugs, drug combinations or different growth conditions at various times relative to a sample of logarithmically growing MTb. Analysis of this data set revealed 150 underlyi…	Mycobacterium tuberculosis H37Rv; Mycobacterium tuberculosis	DRonA classified non-viable	NA
GSM28312	Expression profiling by array	GSE1642	GPL1343	0.5uM Valinomycin: DMSO, 6h ( mAdb expid=49334 )	Transcriptional Responses of M. tuberculosis to inhibitors of metabolism (Submitter supplied) Transcriptional profiling of M.tuberculosis was performed using 430 whole-genome microarrays to measure the effects of 75 different drugs, drug combinations or different growth conditions at various times relative to a sample of logarithmically growing MTb. Analysis of this data set revealed 150 underlyi…	Mycobacterium tuberculosis H37Rv; Mycobacterium tuberculosis	DRonA classified non-viable	NA
GSM28311	Expression profiling by array	GSE1642	GPL1343	50uM Nigericin: DMSO, 6h ( mAdb expid=49333 )	Transcriptional Responses of M. tuberculosis to inhibitors of metabolism (Submitter supplied) Transcriptional profiling of M.tuberculosis was performed using 430 whole-genome microarrays to measure the effects of 75 different drugs, drug combinations or different growth conditions at various times relative to a sample of logarithmically growing MTb. Analysis of this data set revealed 150 underlyi…	Mycobacterium tuberculosis H37Rv; Mycobacterium tuberculosis	DRonA classified non-viable	NA
GSM28310	Expression profiling by array	GSE1642	GPL1343	50uM CCCP: DMSO, 6h ( mAdb expid=49332 )	Transcriptional Responses of M. tuberculosis to inhibitors of metabolism (Submitter supplied) Transcriptional profiling of M.tuberculosis was performed using 430 whole-genome microarrays to measure the effects of 75 different drugs, drug combinations or different growth conditions at various times relative to a sample of logarithmically growing MTb. Analysis of this data set revealed 150 underlyi…	Mycobacterium tuberculosis H37Rv; Mycobacterium tuberculosis	DRonA classified non-viable	NA
GSM28256	Expression profiling by array	GSE1642	GPL1343	20ug/mL KCN: DMSO, 6h ( mAdb expid=47454 )	Transcriptional Responses of M. tuberculosis to inhibitors of metabolism (Submitter supplied) Transcriptional profiling of M.tuberculosis was performed using 430 whole-genome microarrays to measure the effects of 75 different drugs, drug combinations or different growth conditions at various times relative to a sample of logarithmically growing MTb. Analysis of this data set revealed 150 underlyi…	Mycobacterium tuberculosis H37Rv; Mycobacterium tuberculosis	DRonA classified non-viable	NA
GSM28254	Expression profiling by array	GSE1642	GPL1343	100uM DCCD: DMSO, 6h ( mAdb expid=47452 )	Transcriptional Responses of M. tuberculosis to inhibitors of metabolism (Submitter supplied) Transcriptional profiling of M.tuberculosis was performed using 430 whole-genome microarrays to measure the effects of 75 different drugs, drug combinations or different growth conditions at various times relative to a sample of logarithmically growing MTb. Analysis of this data set revealed 150 underlyi…	Mycobacterium tuberculosis H37Rv; Mycobacterium tuberculosis	DRonA classified non-viable	NA
GSM28255	Expression profiling by array	GSE1642	GPL1343	1mM DNP: DMSO, 6h ( mAdb expid=47453 )	Transcriptional Responses of M. tuberculosis to inhibitors of metabolism (Submitter supplied) Transcriptional profiling of M.tuberculosis was performed using 430 whole-genome microarrays to measure the effects of 75 different drugs, drug combinations or different growth conditions at various times relative to a sample of logarithmically growing MTb. Analysis of this data set revealed 150 underlyi…	Mycobacterium tuberculosis H37Rv; Mycobacterium tuberculosis	DRonA classified non-viable	NA
GSM28252	Expression profiling by array	GSE1642	GPL1343	10uM CCCP: DMSO, 6h ( mAdb expid=47431 )	Transcriptional Responses of M. tuberculosis to inhibitors of metabolism (Submitter supplied) Transcriptional profiling of M.tuberculosis was performed using 430 whole-genome microarrays to measure the effects of 75 different drugs, drug combinations or different growth conditions at various times relative to a sample of logarithmically growing MTb. Analysis of this data set revealed 150 underlyi…	Mycobacterium tuberculosis H37Rv; Mycobacterium tuberculosis	DRonA classified non-viable	NA
GSM28250	Expression profiling by array	GSE1642	GPL1343	0.2ug/mL PA824: DMSO, 6h ( mAdb expid=45829 )	Transcriptional Responses of M. tuberculosis to inhibitors of metabolism (Submitter supplied) Transcriptional profiling of M.tuberculosis was performed using 430 whole-genome microarrays to measure the effects of 75 different drugs, drug combinations or different growth conditions at various times relative to a sample of logarithmically growing MTb. Analysis of this data set revealed 150 underlyi…	Mycobacterium tuberculosis H37Rv; Mycobacterium tuberculosis	DRonA classified non-viable	NA
GSM28251	Expression profiling by array	GSE1642	GPL1343	0.4ug/mL PA824: DMSO, 6h ( mAdb expid=45830 )	Transcriptional Responses of M. tuberculosis to inhibitors of metabolism (Submitter supplied) Transcriptional profiling of M.tuberculosis was performed using 430 whole-genome microarrays to measure the effects of 75 different drugs, drug combinations or different growth conditions at various times relative to a sample of logarithmically growing MTb. Analysis of this data set revealed 150 underlyi…	Mycobacterium tuberculosis H37Rv; Mycobacterium tuberculosis	DRonA classified non-viable	NA
GSM27870	Expression profiling by array	GSE1642	GPL1396	4mM H2O2:ctrl (1h) ( mAdb expid=24080 )	Transcriptional Responses of M. tuberculosis to inhibitors of metabolism (Submitter supplied) Transcriptional profiling of M.tuberculosis was performed using 430 whole-genome microarrays to measure the effects of 75 different drugs, drug combinations or different growth conditions at various times relative to a sample of logarithmically growing MTb. Analysis of this data set revealed 150 underlyi…	Mycobacterium tuberculosis H37Rv; Mycobacterium tuberculosis	DRonA classified non-viable	NA
GSM28032	Expression profiling by array	GSE1642	GPL1396	DIPED 5ug/mL vs DMSO, 12h ( mAdb expid=30489 )	Transcriptional Responses of M. tuberculosis to inhibitors of metabolism (Submitter supplied) Transcriptional profiling of M.tuberculosis was performed using 430 whole-genome microarrays to measure the effects of 75 different drugs, drug combinations or different growth conditions at various times relative to a sample of logarithmically growing MTb. Analysis of this data set revealed 150 underlyi…	Mycobacterium tuberculosis H37Rv; Mycobacterium tuberculosis	DRonA classified non-viable	NA
GSM28030	Expression profiling by array	GSE1642	GPL1396	40mJ/cm2 UV:ctrl (12h), H37Rv ( mAdb expid=25503 )	Transcriptional Responses of M. tuberculosis to inhibitors of metabolism (Submitter supplied) Transcriptional profiling of M.tuberculosis was performed using 430 whole-genome microarrays to measure the effects of 75 different drugs, drug combinations or different growth conditions at various times relative to a sample of logarithmically growing MTb. Analysis of this data set revealed 150 underlyi…	Mycobacterium tuberculosis H37Rv; Mycobacterium tuberculosis	DRonA classified non-viable	NA
GSM28036	Expression profiling by array	GSE1642	GPL1396	DIPED (10ug/mL) vs DMSO, 12h ( mAdb expid=30511 )	Transcriptional Responses of M. tuberculosis to inhibitors of metabolism (Submitter supplied) Transcriptional profiling of M.tuberculosis was performed using 430 whole-genome microarrays to measure the effects of 75 different drugs, drug combinations or different growth conditions at various times relative to a sample of logarithmically growing MTb. Analysis of this data set revealed 150 underlyi…	Mycobacterium tuberculosis H37Rv; Mycobacterium tuberculosis	DRonA classified non-viable	NA
GSM28034	Expression profiling by array	GSE1642	GPL1396	5ug/mL DIPED vs DMSO, 12h ( mAdb expid=30509 )	Transcriptional Responses of M. tuberculosis to inhibitors of metabolism (Submitter supplied) Transcriptional profiling of M.tuberculosis was performed using 430 whole-genome microarrays to measure the effects of 75 different drugs, drug combinations or different growth conditions at various times relative to a sample of logarithmically growing MTb. Analysis of this data set revealed 150 underlyi…	Mycobacterium tuberculosis H37Rv; Mycobacterium tuberculosis	DRonA classified non-viable	NA
GSM28035	Expression profiling by array	GSE1642	GPL1396	DIPED (10ug/mL) vs DMSO, 12h ( mAdb expid=30510 )	Transcriptional Responses of M. tuberculosis to inhibitors of metabolism (Submitter supplied) Transcriptional profiling of M.tuberculosis was performed using 430 whole-genome microarrays to measure the effects of 75 different drugs, drug combinations or different growth conditions at various times relative to a sample of logarithmically growing MTb. Analysis of this data set revealed 150 underlyi…	Mycobacterium tuberculosis H37Rv; Mycobacterium tuberculosis	DRonA classified non-viable	NA
GSM28039	Expression profiling by array	GSE1642	GPL1396	DIPED (50ug/mL) vs DMSO, 12h ( mAdb expid=30514 )	Transcriptional Responses of M. tuberculosis to inhibitors of metabolism (Submitter supplied) Transcriptional profiling of M.tuberculosis was performed using 430 whole-genome microarrays to measure the effects of 75 different drugs, drug combinations or different growth conditions at various times relative to a sample of logarithmically growing MTb. Analysis of this data set revealed 150 underlyi…	Mycobacterium tuberculosis H37Rv; Mycobacterium tuberculosis	DRonA classified non-viable	NA
GSM27875	Expression profiling by array	GSE1642	GPL1396	4mM H2O2:ctrl (4h) ( mAdb expid=24085 )	Transcriptional Responses of M. tuberculosis to inhibitors of metabolism (Submitter supplied) Transcriptional profiling of M.tuberculosis was performed using 430 whole-genome microarrays to measure the effects of 75 different drugs, drug combinations or different growth conditions at various times relative to a sample of logarithmically growing MTb. Analysis of this data set revealed 150 underlyi…	Mycobacterium tuberculosis H37Rv; Mycobacterium tuberculosis	DRonA classified non-viable	NA
GSM27874	Expression profiling by array	GSE1642	GPL1396	4mM H2O2:ctrl (2h) ( mAdb expid=24084 )	Transcriptional Responses of M. tuberculosis to inhibitors of metabolism (Submitter supplied) Transcriptional profiling of M.tuberculosis was performed using 430 whole-genome microarrays to measure the effects of 75 different drugs, drug combinations or different growth conditions at various times relative to a sample of logarithmically growing MTb. Analysis of this data set revealed 150 underlyi…	Mycobacterium tuberculosis H37Rv; Mycobacterium tuberculosis	DRonA classified non-viable	NA
GSM27873	Expression profiling by array	GSE1642	GPL1396	4mM H2O2:ctrl (2h) ( mAdb expid=24083 )	Transcriptional Responses of M. tuberculosis to inhibitors of metabolism (Submitter supplied) Transcriptional profiling of M.tuberculosis was performed using 430 whole-genome microarrays to measure the effects of 75 different drugs, drug combinations or different growth conditions at various times relative to a sample of logarithmically growing MTb. Analysis of this data set revealed 150 underlyi…	Mycobacterium tuberculosis H37Rv; Mycobacterium tuberculosis	DRonA classified non-viable	NA
GSM27872	Expression profiling by array	GSE1642	GPL1396	4mM H2O2:ctrl (2h) ( mAdb expid=24082 )	Transcriptional Responses of M. tuberculosis to inhibitors of metabolism (Submitter supplied) Transcriptional profiling of M.tuberculosis was performed using 430 whole-genome microarrays to measure the effects of 75 different drugs, drug combinations or different growth conditions at various times relative to a sample of logarithmically growing MTb. Analysis of this data set revealed 150 underlyi…	Mycobacterium tuberculosis H37Rv; Mycobacterium tuberculosis	DRonA classified non-viable	NA
GSM28258	Expression profiling by array	GSE1642	GPL1343	10ug/mL Thioridazine: DMSO, 6h ( mAdb expid=47746 )	Transcriptional Responses of M. tuberculosis to inhibitors of metabolism (Submitter supplied) Transcriptional profiling of M.tuberculosis was performed using 430 whole-genome microarrays to measure the effects of 75 different drugs, drug combinations or different growth conditions at various times relative to a sample of logarithmically growing MTb. Analysis of this data set revealed 150 underlyi…	Mycobacterium tuberculosis H37Rv; Mycobacterium tuberculosis	DRonA classified non-viable	NA
GSM28259	Expression profiling by array	GSE1642	GPL1343	10ug/mL Novobiocin: DMSO, 6h ( mAdb expid=47747 )	Transcriptional Responses of M. tuberculosis to inhibitors of metabolism (Submitter supplied) Transcriptional profiling of M.tuberculosis was performed using 430 whole-genome microarrays to measure the effects of 75 different drugs, drug combinations or different growth conditions at various times relative to a sample of logarithmically growing MTb. Analysis of this data set revealed 150 underlyi…	Mycobacterium tuberculosis H37Rv; Mycobacterium tuberculosis	DRonA classified non-viable	NA
GSM27985	Expression profiling by array	GSE1642	GPL1396	0.12mg/mL BZA:pH5.6 (11h) ( mAdb expid=24169 )	Transcriptional Responses of M. tuberculosis to inhibitors of metabolism (Submitter supplied) Transcriptional profiling of M.tuberculosis was performed using 430 whole-genome microarrays to measure the effects of 75 different drugs, drug combinations or different growth conditions at various times relative to a sample of logarithmically growing MTb. Analysis of this data set revealed 150 underlyi…	Mycobacterium tuberculosis H37Rv; Mycobacterium tuberculosis	DRonA classified non-viable	NA
GSM27984	Expression profiling by array	GSE1642	GPL1396	0.12mg/mL BZA:pH5.6 (7h) ( mAdb expid=24166 )	Transcriptional Responses of M. tuberculosis to inhibitors of metabolism (Submitter supplied) Transcriptional profiling of M.tuberculosis was performed using 430 whole-genome microarrays to measure the effects of 75 different drugs, drug combinations or different growth conditions at various times relative to a sample of logarithmically growing MTb. Analysis of this data set revealed 150 underlyi…	Mycobacterium tuberculosis H37Rv; Mycobacterium tuberculosis	DRonA classified non-viable	NA
GSM27983	Expression profiling by array	GSE1642	GPL1396	0.12mg/mL BZA:pH5.6 (5h) ( mAdb expid=24165 )	Transcriptional Responses of M. tuberculosis to inhibitors of metabolism (Submitter supplied) Transcriptional profiling of M.tuberculosis was performed using 430 whole-genome microarrays to measure the effects of 75 different drugs, drug combinations or different growth conditions at various times relative to a sample of logarithmically growing MTb. Analysis of this data set revealed 150 underlyi…	Mycobacterium tuberculosis H37Rv; Mycobacterium tuberculosis	DRonA classified non-viable	NA
GSM27982	Expression profiling by array	GSE1642	GPL1396	0.12mg/mL BZA:pH5.6 (4h) ( mAdb expid=24162 )	Transcriptional Responses of M. tuberculosis to inhibitors of metabolism (Submitter supplied) Transcriptional profiling of M.tuberculosis was performed using 430 whole-genome microarrays to measure the effects of 75 different drugs, drug combinations or different growth conditions at various times relative to a sample of logarithmically growing MTb. Analysis of this data set revealed 150 underlyi…	Mycobacterium tuberculosis H37Rv; Mycobacterium tuberculosis	DRonA classified non-viable	NA
GSM27981	Expression profiling by array	GSE1642	GPL1396	0.12mg/mL BZA:pH5.6 (4h) ( mAdb expid=24161 )	Transcriptional Responses of M. tuberculosis to inhibitors of metabolism (Submitter supplied) Transcriptional profiling of M.tuberculosis was performed using 430 whole-genome microarrays to measure the effects of 75 different drugs, drug combinations or different growth conditions at various times relative to a sample of logarithmically growing MTb. Analysis of this data set revealed 150 underlyi…	Mycobacterium tuberculosis H37Rv; Mycobacterium tuberculosis	DRonA classified non-viable	NA
GSM27980	Expression profiling by array	GSE1642	GPL1396	0.12mg/mL BZA:pH5.6 (2h) ( mAdb expid=24159 )	Transcriptional Responses of M. tuberculosis to inhibitors of metabolism (Submitter supplied) Transcriptional profiling of M.tuberculosis was performed using 430 whole-genome microarrays to measure the effects of 75 different drugs, drug combinations or different growth conditions at various times relative to a sample of logarithmically growing MTb. Analysis of this data set revealed 150 underlyi…	Mycobacterium tuberculosis H37Rv; Mycobacterium tuberculosis	DRonA classified non-viable	NA
GSM28104	Expression profiling by array	GSE1642	GPL1396	0.1mg/mL Triclosan: EtOH, 6h ( mAdb expid=38067 )	Transcriptional Responses of M. tuberculosis to inhibitors of metabolism (Submitter supplied) Transcriptional profiling of M.tuberculosis was performed using 430 whole-genome microarrays to measure the effects of 75 different drugs, drug combinations or different growth conditions at various times relative to a sample of logarithmically growing MTb. Analysis of this data set revealed 150 underlyi…	Mycobacterium tuberculosis H37Rv; Mycobacterium tuberculosis	DRonA classified non-viable	NA
GSM28105	Expression profiling by array	GSE1642	GPL1396	0.1mg/mL Triclosan: EtOH, 6h ( mAdb expid=38068 )	Transcriptional Responses of M. tuberculosis to inhibitors of metabolism (Submitter supplied) Transcriptional profiling of M.tuberculosis was performed using 430 whole-genome microarrays to measure the effects of 75 different drugs, drug combinations or different growth conditions at various times relative to a sample of logarithmically growing MTb. Analysis of this data set revealed 150 underlyi…	Mycobacterium tuberculosis H37Rv; Mycobacterium tuberculosis	DRonA classified non-viable	NA
GSM28102	Expression profiling by array	GSE1642	GPL1396	50ug/mL Roxithromycin: EtOH, 6h ( mAdb expid=38065 )	Transcriptional Responses of M. tuberculosis to inhibitors of metabolism (Submitter supplied) Transcriptional profiling of M.tuberculosis was performed using 430 whole-genome microarrays to measure the effects of 75 different drugs, drug combinations or different growth conditions at various times relative to a sample of logarithmically growing MTb. Analysis of this data set revealed 150 underlyi…	Mycobacterium tuberculosis H37Rv; Mycobacterium tuberculosis	DRonA classified non-viable	NA
GSM28103	Expression profiling by array	GSE1642	GPL1396	50ug/mL Roxithromycin: EtOH, 6h ( mAdb expid=38066 )	Transcriptional Responses of M. tuberculosis to inhibitors of metabolism (Submitter supplied) Transcriptional profiling of M.tuberculosis was performed using 430 whole-genome microarrays to measure the effects of 75 different drugs, drug combinations or different growth conditions at various times relative to a sample of logarithmically growing MTb. Analysis of this data set revealed 150 underlyi…	Mycobacterium tuberculosis H37Rv; Mycobacterium tuberculosis	DRonA classified non-viable	NA
GSM28318	Expression profiling by array	GSE1642	GPL1343	4d Dubos NRP-1: Dubos aerobic log phase ( mAdb expid=50219 )	Transcriptional Responses of M. tuberculosis to inhibitors of metabolism (Submitter supplied) Transcriptional profiling of M.tuberculosis was performed using 430 whole-genome microarrays to measure the effects of 75 different drugs, drug combinations or different growth conditions at various times relative to a sample of logarithmically growing MTb. Analysis of this data set revealed 150 underlyi…	Mycobacterium tuberculosis H37Rv; Mycobacterium tuberculosis	DRonA classified non-viable	NA
GSM28108	Expression profiling by array	GSE1642	GPL1396	0.32ug/mL Cerulenin: EtOH, 6h ( mAdb expid=38071 )	Transcriptional Responses of M. tuberculosis to inhibitors of metabolism (Submitter supplied) Transcriptional profiling of M.tuberculosis was performed using 430 whole-genome microarrays to measure the effects of 75 different drugs, drug combinations or different growth conditions at various times relative to a sample of logarithmically growing MTb. Analysis of this data set revealed 150 underlyi…	Mycobacterium tuberculosis H37Rv; Mycobacterium tuberculosis	DRonA classified non-viable	NA
GSM28109	Expression profiling by array	GSE1642	GPL1396	0.32ug/mL Cerulenin: EtOH, 6h ( mAdb expid=38072 )	Transcriptional Responses of M. tuberculosis to inhibitors of metabolism (Submitter supplied) Transcriptional profiling of M.tuberculosis was performed using 430 whole-genome microarrays to measure the effects of 75 different drugs, drug combinations or different growth conditions at various times relative to a sample of logarithmically growing MTb. Analysis of this data set revealed 150 underlyi…	Mycobacterium tuberculosis H37Rv; Mycobacterium tuberculosis	DRonA classified non-viable	NA
GSM28227	Expression profiling by array	GSE1642	GPL1343	20ug/mL Procept 6778: DMSO, 6h ( mAdb expid=44719 )	Transcriptional Responses of M. tuberculosis to inhibitors of metabolism (Submitter supplied) Transcriptional profiling of M.tuberculosis was performed using 430 whole-genome microarrays to measure the effects of 75 different drugs, drug combinations or different growth conditions at various times relative to a sample of logarithmically growing MTb. Analysis of this data set revealed 150 underlyi…	Mycobacterium tuberculosis H37Rv; Mycobacterium tuberculosis	DRonA classified non-viable	NA
GSM28226	Expression profiling by array	GSE1642	GPL1343	20ug/mL Procept 6776: DMSO, 6h ( mAdb expid=44718 )	Transcriptional Responses of M. tuberculosis to inhibitors of metabolism (Submitter supplied) Transcriptional profiling of M.tuberculosis was performed using 430 whole-genome microarrays to measure the effects of 75 different drugs, drug combinations or different growth conditions at various times relative to a sample of logarithmically growing MTb. Analysis of this data set revealed 150 underlyi…	Mycobacterium tuberculosis H37Rv; Mycobacterium tuberculosis	DRonA classified non-viable	NA
GSM28225	Expression profiling by array	GSE1642	GPL1343	50ug/mL Triclosan: DMSO, 6h ( mAdb expid=44717 )	Transcriptional Responses of M. tuberculosis to inhibitors of metabolism (Submitter supplied) Transcriptional profiling of M.tuberculosis was performed using 430 whole-genome microarrays to measure the effects of 75 different drugs, drug combinations or different growth conditions at various times relative to a sample of logarithmically growing MTb. Analysis of this data set revealed 150 underlyi…	Mycobacterium tuberculosis H37Rv; Mycobacterium tuberculosis	DRonA classified non-viable	NA
GSM27879	Expression profiling by array	GSE1642	GPL1396	25mJ/cm2 UV:ctrl (2h) ( mAdb expid=24089 )	Transcriptional Responses of M. tuberculosis to inhibitors of metabolism (Submitter supplied) Transcriptional profiling of M.tuberculosis was performed using 430 whole-genome microarrays to measure the effects of 75 different drugs, drug combinations or different growth conditions at various times relative to a sample of logarithmically growing MTb. Analysis of this data set revealed 150 underlyi…	Mycobacterium tuberculosis H37Rv; Mycobacterium tuberculosis	DRonA classified non-viable	NA
GSM28218	Expression profiling by array	GSE1642	GPL1343	1ug/mL #111891: DMSO, 12h ( mAdb expid=44710 )	Transcriptional Responses of M. tuberculosis to inhibitors of metabolism (Submitter supplied) Transcriptional profiling of M.tuberculosis was performed using 430 whole-genome microarrays to measure the effects of 75 different drugs, drug combinations or different growth conditions at various times relative to a sample of logarithmically growing MTb. Analysis of this data set revealed 150 underlyi…	Mycobacterium tuberculosis H37Rv; Mycobacterium tuberculosis	DRonA classified non-viable	NA
GSM28219	Expression profiling by array	GSE1642	GPL1343	1ug/mL #111895: DMSO, 12h ( mAdb expid=44711 )	Transcriptional Responses of M. tuberculosis to inhibitors of metabolism (Submitter supplied) Transcriptional profiling of M.tuberculosis was performed using 430 whole-genome microarrays to measure the effects of 75 different drugs, drug combinations or different growth conditions at various times relative to a sample of logarithmically growing MTb. Analysis of this data set revealed 150 underlyi…	Mycobacterium tuberculosis H37Rv; Mycobacterium tuberculosis	DRonA classified non-viable	NA
GSM28212	Expression profiling by array	GSE1642	GPL1396	1ug/mL #59: DMSO, 6h ( mAdb expid=44208 )	Transcriptional Responses of M. tuberculosis to inhibitors of metabolism (Submitter supplied) Transcriptional profiling of M.tuberculosis was performed using 430 whole-genome microarrays to measure the effects of 75 different drugs, drug combinations or different growth conditions at various times relative to a sample of logarithmically growing MTb. Analysis of this data set revealed 150 underlyi…	Mycobacterium tuberculosis H37Rv; Mycobacterium tuberculosis	DRonA classified non-viable	NA
GSM28223	Expression profiling by array	GSE1642	GPL1343	2.5mM Dinitrophenol: DMSO, 6h ( mAdb expid=44715 )	Transcriptional Responses of M. tuberculosis to inhibitors of metabolism (Submitter supplied) Transcriptional profiling of M.tuberculosis was performed using 430 whole-genome microarrays to measure the effects of 75 different drugs, drug combinations or different growth conditions at various times relative to a sample of logarithmically growing MTb. Analysis of this data set revealed 150 underlyi…	Mycobacterium tuberculosis H37Rv; Mycobacterium tuberculosis	DRonA classified non-viable	NA
GSM28210	Expression profiling by array	GSE1642	GPL1396	10ug/mL #241: DMSO, 6h ( mAdb expid=44206 )	Transcriptional Responses of M. tuberculosis to inhibitors of metabolism (Submitter supplied) Transcriptional profiling of M.tuberculosis was performed using 430 whole-genome microarrays to measure the effects of 75 different drugs, drug combinations or different growth conditions at various times relative to a sample of logarithmically growing MTb. Analysis of this data set revealed 150 underlyi…	Mycobacterium tuberculosis H37Rv; Mycobacterium tuberculosis	DRonA classified non-viable	NA
GSM28211	Expression profiling by array	GSE1642	GPL1396	1ug/mL #59: DMSO, 6h ( mAdb expid=44207 )	Transcriptional Responses of M. tuberculosis to inhibitors of metabolism (Submitter supplied) Transcriptional profiling of M.tuberculosis was performed using 430 whole-genome microarrays to measure the effects of 75 different drugs, drug combinations or different growth conditions at various times relative to a sample of logarithmically growing MTb. Analysis of this data set revealed 150 underlyi…	Mycobacterium tuberculosis H37Rv; Mycobacterium tuberculosis	DRonA classified non-viable	NA
GSM28217	Expression profiling by array	GSE1642	GPL1343	1ug/mL #121940: DMSO, 12h ( mAdb expid=44709 )	Transcriptional Responses of M. tuberculosis to inhibitors of metabolism (Submitter supplied) Transcriptional profiling of M.tuberculosis was performed using 430 whole-genome microarrays to measure the effects of 75 different drugs, drug combinations or different growth conditions at various times relative to a sample of logarithmically growing MTb. Analysis of this data set revealed 150 underlyi…	Mycobacterium tuberculosis H37Rv; Mycobacterium tuberculosis	DRonA classified non-viable	NA
GSM28214	Expression profiling by array	GSE1642	GPL1396	10ug/mL #59: DMSO, 6h ( mAdb expid=44210 )	Transcriptional Responses of M. tuberculosis to inhibitors of metabolism (Submitter supplied) Transcriptional profiling of M.tuberculosis was performed using 430 whole-genome microarrays to measure the effects of 75 different drugs, drug combinations or different growth conditions at various times relative to a sample of logarithmically growing MTb. Analysis of this data set revealed 150 underlyi…	Mycobacterium tuberculosis H37Rv; Mycobacterium tuberculosis	DRonA classified non-viable	NA
GSM28191	Expression profiling by array	GSE1642	GPL1396	1ug/mL #124196: DMSO, 6h ( mAdb expid=43140 )	Transcriptional Responses of M. tuberculosis to inhibitors of metabolism (Submitter supplied) Transcriptional profiling of M.tuberculosis was performed using 430 whole-genome microarrays to measure the effects of 75 different drugs, drug combinations or different growth conditions at various times relative to a sample of logarithmically growing MTb. Analysis of this data set revealed 150 underlyi…	Mycobacterium tuberculosis H37Rv; Mycobacterium tuberculosis	DRonA classified non-viable	NA
GSM28190	Expression profiling by array	GSE1642	GPL1396	1ug/mL #111895:DMSO, 6h ( mAdb expid=43139 )	Transcriptional Responses of M. tuberculosis to inhibitors of metabolism (Submitter supplied) Transcriptional profiling of M.tuberculosis was performed using 430 whole-genome microarrays to measure the effects of 75 different drugs, drug combinations or different growth conditions at various times relative to a sample of logarithmically growing MTb. Analysis of this data set revealed 150 underlyi…	Mycobacterium tuberculosis H37Rv; Mycobacterium tuberculosis	DRonA classified non-viable	NA
GSM28193	Expression profiling by array	GSE1642	GPL1396	9ug/mL Ascididemin Natural Product: DMSO, 6h ( mAdb expid=43143 )	Transcriptional Responses of M. tuberculosis to inhibitors of metabolism (Submitter supplied) Transcriptional profiling of M.tuberculosis was performed using 430 whole-genome microarrays to measure the effects of 75 different drugs, drug combinations or different growth conditions at various times relative to a sample of logarithmically growing MTb. Analysis of this data set revealed 150 underlyi…	Mycobacterium tuberculosis H37Rv; Mycobacterium tuberculosis	DRonA classified non-viable	NA
GSM28192	Expression profiling by array	GSE1642	GPL1396	1ug/mL #124196: DMSO, 6h ( mAdb expid=43141 )	Transcriptional Responses of M. tuberculosis to inhibitors of metabolism (Submitter supplied) Transcriptional profiling of M.tuberculosis was performed using 430 whole-genome microarrays to measure the effects of 75 different drugs, drug combinations or different growth conditions at various times relative to a sample of logarithmically growing MTb. Analysis of this data set revealed 150 underlyi…	Mycobacterium tuberculosis H37Rv; Mycobacterium tuberculosis	DRonA classified non-viable	NA
GSM28195	Expression profiling by array	GSE1642	GPL1396	2ug/mL #121940: DMSO, 6h ( mAdb expid=43758 )	Transcriptional Responses of M. tuberculosis to inhibitors of metabolism (Submitter supplied) Transcriptional profiling of M.tuberculosis was performed using 430 whole-genome microarrays to measure the effects of 75 different drugs, drug combinations or different growth conditions at various times relative to a sample of logarithmically growing MTb. Analysis of this data set revealed 150 underlyi…	Mycobacterium tuberculosis H37Rv; Mycobacterium tuberculosis	DRonA classified non-viable	NA
GSM28188	Expression profiling by array	GSE1642	GPL1396	1ug/mL #111891: DMSO, 6h ( mAdb expid=43137 )	Transcriptional Responses of M. tuberculosis to inhibitors of metabolism (Submitter supplied) Transcriptional profiling of M.tuberculosis was performed using 430 whole-genome microarrays to measure the effects of 75 different drugs, drug combinations or different growth conditions at various times relative to a sample of logarithmically growing MTb. Analysis of this data set revealed 150 underlyi…	Mycobacterium tuberculosis H37Rv; Mycobacterium tuberculosis	DRonA classified non-viable	NA
GSM28197	Expression profiling by array	GSE1642	GPL1396	2ug/mL #111895: DMSO, 6h ( mAdb expid=43760 )	Transcriptional Responses of M. tuberculosis to inhibitors of metabolism (Submitter supplied) Transcriptional profiling of M.tuberculosis was performed using 430 whole-genome microarrays to measure the effects of 75 different drugs, drug combinations or different growth conditions at various times relative to a sample of logarithmically growing MTb. Analysis of this data set revealed 150 underlyi…	Mycobacterium tuberculosis H37Rv; Mycobacterium tuberculosis	DRonA classified non-viable	NA
GSM28196	Expression profiling by array	GSE1642	GPL1396	2ug/mL #111891: DMSO, 6h ( mAdb expid=43759 )	Transcriptional Responses of M. tuberculosis to inhibitors of metabolism (Submitter supplied) Transcriptional profiling of M.tuberculosis was performed using 430 whole-genome microarrays to measure the effects of 75 different drugs, drug combinations or different growth conditions at various times relative to a sample of logarithmically growing MTb. Analysis of this data set revealed 150 underlyi…	Mycobacterium tuberculosis H37Rv; Mycobacterium tuberculosis	DRonA classified non-viable	NA
GSM28199	Expression profiling by array	GSE1642	GPL1396	0.5ug/mL Cerulenin: DMSO, 6h ( mAdb expid=43763 )	Transcriptional Responses of M. tuberculosis to inhibitors of metabolism (Submitter supplied) Transcriptional profiling of M.tuberculosis was performed using 430 whole-genome microarrays to measure the effects of 75 different drugs, drug combinations or different growth conditions at various times relative to a sample of logarithmically growing MTb. Analysis of this data set revealed 150 underlyi…	Mycobacterium tuberculosis H37Rv; Mycobacterium tuberculosis	DRonA classified non-viable	NA
GSM28198	Expression profiling by array	GSE1642	GPL1396	50ug/mL Antimycin: DMSO, 6h ( mAdb expid=43762 )	Transcriptional Responses of M. tuberculosis to inhibitors of metabolism (Submitter supplied) Transcriptional profiling of M.tuberculosis was performed using 430 whole-genome microarrays to measure the effects of 75 different drugs, drug combinations or different growth conditions at various times relative to a sample of logarithmically growing MTb. Analysis of this data set revealed 150 underlyi…	Mycobacterium tuberculosis H37Rv; Mycobacterium tuberculosis	DRonA classified non-viable	NA
GSM28189	Expression profiling by array	GSE1642	GPL1396	1ug/mL #111895: DMSO, 6h ( mAdb expid=43138 )	Transcriptional Responses of M. tuberculosis to inhibitors of metabolism (Submitter supplied) Transcriptional profiling of M.tuberculosis was performed using 430 whole-genome microarrays to measure the effects of 75 different drugs, drug combinations or different growth conditions at various times relative to a sample of logarithmically growing MTb. Analysis of this data set revealed 150 underlyi…	Mycobacterium tuberculosis H37Rv; Mycobacterium tuberculosis	DRonA classified non-viable	NA
GSM27878	Expression profiling by array	GSE1642	GPL1396	4mM H2O2:ctrl (4h) ( mAdb expid=24088 )	Transcriptional Responses of M. tuberculosis to inhibitors of metabolism (Submitter supplied) Transcriptional profiling of M.tuberculosis was performed using 430 whole-genome microarrays to measure the effects of 75 different drugs, drug combinations or different growth conditions at various times relative to a sample of logarithmically growing MTb. Analysis of this data set revealed 150 underlyi…	Mycobacterium tuberculosis H37Rv; Mycobacterium tuberculosis	DRonA classified non-viable	NA
GSM27909	Expression profiling by array	GSE1642	GPL1396	0.12mg/mL Nam:pH5.6 (4h) ( mAdb expid=24148 )	Transcriptional Responses of M. tuberculosis to inhibitors of metabolism (Submitter supplied) Transcriptional profiling of M.tuberculosis was performed using 430 whole-genome microarrays to measure the effects of 75 different drugs, drug combinations or different growth conditions at various times relative to a sample of logarithmically growing MTb. Analysis of this data set revealed 150 underlyi…	Mycobacterium tuberculosis H37Rv; Mycobacterium tuberculosis	DRonA classified non-viable	NA
GSM27908	Expression profiling by array	GSE1642	GPL1396	0.12mg/mL Nam:pH5.6 (4h) ( mAdb expid=24147 )	Transcriptional Responses of M. tuberculosis to inhibitors of metabolism (Submitter supplied) Transcriptional profiling of M.tuberculosis was performed using 430 whole-genome microarrays to measure the effects of 75 different drugs, drug combinations or different growth conditions at various times relative to a sample of logarithmically growing MTb. Analysis of this data set revealed 150 underlyi…	Mycobacterium tuberculosis H37Rv; Mycobacterium tuberculosis	DRonA classified non-viable	NA
GSM27860	Expression profiling by array	GSE1642	GPL1396	0.2ug/mL Mtm:ctrl (2h) ( mAdb expid=24070 )	Transcriptional Responses of M. tuberculosis to inhibitors of metabolism (Submitter supplied) Transcriptional profiling of M.tuberculosis was performed using 430 whole-genome microarrays to measure the effects of 75 different drugs, drug combinations or different growth conditions at various times relative to a sample of logarithmically growing MTb. Analysis of this data set revealed 150 underlyi…	Mycobacterium tuberculosis H37Rv; Mycobacterium tuberculosis	DRonA classified non-viable	NA
GSM27855	Expression profiling by array	GSE1642	GPL1396	0.1ug/mL Mtm:ctrl (0.33h) ( mAdb expid=24065 )	Transcriptional Responses of M. tuberculosis to inhibitors of metabolism (Submitter supplied) Transcriptional profiling of M.tuberculosis was performed using 430 whole-genome microarrays to measure the effects of 75 different drugs, drug combinations or different growth conditions at various times relative to a sample of logarithmically growing MTb. Analysis of this data set revealed 150 underlyi…	Mycobacterium tuberculosis H37Rv; Mycobacterium tuberculosis	DRonA classified non-viable	NA
GSM28142	Expression profiling by array	GSE1642	GPL1396	30ug/mL Procept 6776: DMSO, 6h ( mAdb expid=41351 )	Transcriptional Responses of M. tuberculosis to inhibitors of metabolism (Submitter supplied) Transcriptional profiling of M.tuberculosis was performed using 430 whole-genome microarrays to measure the effects of 75 different drugs, drug combinations or different growth conditions at various times relative to a sample of logarithmically growing MTb. Analysis of this data set revealed 150 underlyi…	Mycobacterium tuberculosis H37Rv; Mycobacterium tuberculosis	DRonA classified non-viable	NA
GSM28143	Expression profiling by array	GSE1642	GPL1396	5ug/mL Procept 6778: DMSO, 6h ( mAdb expid=41352 )	Transcriptional Responses of M. tuberculosis to inhibitors of metabolism (Submitter supplied) Transcriptional profiling of M.tuberculosis was performed using 430 whole-genome microarrays to measure the effects of 75 different drugs, drug combinations or different growth conditions at various times relative to a sample of logarithmically growing MTb. Analysis of this data set revealed 150 underlyi…	Mycobacterium tuberculosis H37Rv; Mycobacterium tuberculosis	DRonA classified non-viable	NA
GSM28140	Expression profiling by array	GSE1642	GPL1396	0.5ug/mL #111895: DMSO, 6h ( mAdb expid=41231 )	Transcriptional Responses of M. tuberculosis to inhibitors of metabolism (Submitter supplied) Transcriptional profiling of M.tuberculosis was performed using 430 whole-genome microarrays to measure the effects of 75 different drugs, drug combinations or different growth conditions at various times relative to a sample of logarithmically growing MTb. Analysis of this data set revealed 150 underlyi…	Mycobacterium tuberculosis H37Rv; Mycobacterium tuberculosis	DRonA classified non-viable	NA
GSM28141	Expression profiling by array	GSE1642	GPL1396	30ug/mL Procept 6776: DMSO, 6h ( mAdb expid=41350 )	Transcriptional Responses of M. tuberculosis to inhibitors of metabolism (Submitter supplied) Transcriptional profiling of M.tuberculosis was performed using 430 whole-genome microarrays to measure the effects of 75 different drugs, drug combinations or different growth conditions at various times relative to a sample of logarithmically growing MTb. Analysis of this data set revealed 150 underlyi…	Mycobacterium tuberculosis H37Rv; Mycobacterium tuberculosis	DRonA classified non-viable	NA
GSM28146	Expression profiling by array	GSE1642	GPL1396	0.5ug/mL #111895: DMSO, 6h ( mAdb expid=41355 )	Transcriptional Responses of M. tuberculosis to inhibitors of metabolism (Submitter supplied) Transcriptional profiling of M.tuberculosis was performed using 430 whole-genome microarrays to measure the effects of 75 different drugs, drug combinations or different growth conditions at various times relative to a sample of logarithmically growing MTb. Analysis of this data set revealed 150 underlyi…	Mycobacterium tuberculosis H37Rv; Mycobacterium tuberculosis	DRonA classified non-viable	NA
GSM28147	Expression profiling by array	GSE1642	GPL1396	0.5ug/mL #124196: DMSO, 6h ( mAdb expid=41356 )	Transcriptional Responses of M. tuberculosis to inhibitors of metabolism (Submitter supplied) Transcriptional profiling of M.tuberculosis was performed using 430 whole-genome microarrays to measure the effects of 75 different drugs, drug combinations or different growth conditions at various times relative to a sample of logarithmically growing MTb. Analysis of this data set revealed 150 underlyi…	Mycobacterium tuberculosis H37Rv; Mycobacterium tuberculosis	DRonA classified non-viable	NA
GSM28144	Expression profiling by array	GSE1642	GPL1396	5ug/mL Procept 6778: DMSO, 6h ( mAdb expid=41353 )	Transcriptional Responses of M. tuberculosis to inhibitors of metabolism (Submitter supplied) Transcriptional profiling of M.tuberculosis was performed using 430 whole-genome microarrays to measure the effects of 75 different drugs, drug combinations or different growth conditions at various times relative to a sample of logarithmically growing MTb. Analysis of this data set revealed 150 underlyi…	Mycobacterium tuberculosis H37Rv; Mycobacterium tuberculosis	DRonA classified non-viable	NA
GSM28145	Expression profiling by array	GSE1642	GPL1396	20ug/mL Procept 6778: DMSO, 6h ( mAdb expid=41354 )	Transcriptional Responses of M. tuberculosis to inhibitors of metabolism (Submitter supplied) Transcriptional profiling of M.tuberculosis was performed using 430 whole-genome microarrays to measure the effects of 75 different drugs, drug combinations or different growth conditions at various times relative to a sample of logarithmically growing MTb. Analysis of this data set revealed 150 underlyi…	Mycobacterium tuberculosis H37Rv; Mycobacterium tuberculosis	DRonA classified non-viable	NA
GSM28067	Expression profiling by array	GSE1642	GPL1396	0.13mg/mL TLM: DMSO, 6h ( mAdb expid=35735 )	Transcriptional Responses of M. tuberculosis to inhibitors of metabolism (Submitter supplied) Transcriptional profiling of M.tuberculosis was performed using 430 whole-genome microarrays to measure the effects of 75 different drugs, drug combinations or different growth conditions at various times relative to a sample of logarithmically growing MTb. Analysis of this data set revealed 150 underlyi…	Mycobacterium tuberculosis H37Rv; Mycobacterium tuberculosis	DRonA classified non-viable	NA
GSM28296	Expression profiling by array	GSE1642	GPL1343	1uM Valinomycin: DMSO, 6h ( mAdb expid=49139 )	Transcriptional Responses of M. tuberculosis to inhibitors of metabolism (Submitter supplied) Transcriptional profiling of M.tuberculosis was performed using 430 whole-genome microarrays to measure the effects of 75 different drugs, drug combinations or different growth conditions at various times relative to a sample of logarithmically growing MTb. Analysis of this data set revealed 150 underlyi…	Mycobacterium tuberculosis H37Rv; Mycobacterium tuberculosis	DRonA classified non-viable	NA
GSM27864	Expression profiling by array	GSE1642	GPL1396	0.2ug/mL Mtm:ctrl (4h) ( mAdb expid=24074 )	Transcriptional Responses of M. tuberculosis to inhibitors of metabolism (Submitter supplied) Transcriptional profiling of M.tuberculosis was performed using 430 whole-genome microarrays to measure the effects of 75 different drugs, drug combinations or different growth conditions at various times relative to a sample of logarithmically growing MTb. Analysis of this data set revealed 150 underlyi…	Mycobacterium tuberculosis H37Rv; Mycobacterium tuberculosis	DRonA classified non-viable	NA
GSM27857	Expression profiling by array	GSE1642	GPL1396	0.1ug/mL Mtm:ctrl (0.75h) ( mAdb expid=24067 )	Transcriptional Responses of M. tuberculosis to inhibitors of metabolism (Submitter supplied) Transcriptional profiling of M.tuberculosis was performed using 430 whole-genome microarrays to measure the effects of 75 different drugs, drug combinations or different growth conditions at various times relative to a sample of logarithmically growing MTb. Analysis of this data set revealed 150 underlyi…	Mycobacterium tuberculosis H37Rv; Mycobacterium tuberculosis	DRonA classified non-viable	NA
GSM27865	Expression profiling by array	GSE1642	GPL1396	0.2ug/mL Mtm:ctrl (4h) ( mAdb expid=24075 )	Transcriptional Responses of M. tuberculosis to inhibitors of metabolism (Submitter supplied) Transcriptional profiling of M.tuberculosis was performed using 430 whole-genome microarrays to measure the effects of 75 different drugs, drug combinations or different growth conditions at various times relative to a sample of logarithmically growing MTb. Analysis of this data set revealed 150 underlyi…	Mycobacterium tuberculosis H37Rv; Mycobacterium tuberculosis	DRonA classified non-viable	NA
GSM28298	Expression profiling by array	GSE1642	GPL1343	2mM b-mercaptoethanol: DMSO, 6h ( mAdb expid=49262 )	Transcriptional Responses of M. tuberculosis to inhibitors of metabolism (Submitter supplied) Transcriptional profiling of M.tuberculosis was performed using 430 whole-genome microarrays to measure the effects of 75 different drugs, drug combinations or different growth conditions at various times relative to a sample of logarithmically growing MTb. Analysis of this data set revealed 150 underlyi…	Mycobacterium tuberculosis H37Rv; Mycobacterium tuberculosis	DRonA classified non-viable	NA
GSM28112	Expression profiling by array	GSE1642	GPL1396	0.5ug/mL Cerulenin: EtOH, 6h ( mAdb expid=38543 )	Transcriptional Responses of M. tuberculosis to inhibitors of metabolism (Submitter supplied) Transcriptional profiling of M.tuberculosis was performed using 430 whole-genome microarrays to measure the effects of 75 different drugs, drug combinations or different growth conditions at various times relative to a sample of logarithmically growing MTb. Analysis of this data set revealed 150 underlyi…	Mycobacterium tuberculosis H37Rv; Mycobacterium tuberculosis	DRonA classified non-viable	NA
GSM27866	Expression profiling by array	GSE1642	GPL1396	0.2ug/mL Mtm:ctrl (4h) ( mAdb expid=24076 )	Transcriptional Responses of M. tuberculosis to inhibitors of metabolism (Submitter supplied) Transcriptional profiling of M.tuberculosis was performed using 430 whole-genome microarrays to measure the effects of 75 different drugs, drug combinations or different growth conditions at various times relative to a sample of logarithmically growing MTb. Analysis of this data set revealed 150 underlyi…	Mycobacterium tuberculosis H37Rv; Mycobacterium tuberculosis	DRonA classified non-viable	NA
GSM28094	Expression profiling by array	GSE1642	GPL1396	0.15mg/mL Triclosan: EtOH, 6h ( mAdb expid=36196 )	Transcriptional Responses of M. tuberculosis to inhibitors of metabolism (Submitter supplied) Transcriptional profiling of M.tuberculosis was performed using 430 whole-genome microarrays to measure the effects of 75 different drugs, drug combinations or different growth conditions at various times relative to a sample of logarithmically growing MTb. Analysis of this data set revealed 150 underlyi…	Mycobacterium tuberculosis H37Rv; Mycobacterium tuberculosis	DRonA classified non-viable	NA
GSM28095	Expression profiling by array	GSE1642	GPL1396	0.15mg/mL Triclosan: EtOH, 6h ( mAdb expid=36197 )	Transcriptional Responses of M. tuberculosis to inhibitors of metabolism (Submitter supplied) Transcriptional profiling of M.tuberculosis was performed using 430 whole-genome microarrays to measure the effects of 75 different drugs, drug combinations or different growth conditions at various times relative to a sample of logarithmically growing MTb. Analysis of this data set revealed 150 underlyi…	Mycobacterium tuberculosis H37Rv; Mycobacterium tuberculosis	DRonA classified non-viable	NA
GSM28092	Expression profiling by array	GSE1642	GPL1396	0.2mg/mL TLM: EtOH, 6h ( mAdb expid=36194 )	Transcriptional Responses of M. tuberculosis to inhibitors of metabolism (Submitter supplied) Transcriptional profiling of M.tuberculosis was performed using 430 whole-genome microarrays to measure the effects of 75 different drugs, drug combinations or different growth conditions at various times relative to a sample of logarithmically growing MTb. Analysis of this data set revealed 150 underlyi…	Mycobacterium tuberculosis H37Rv; Mycobacterium tuberculosis	DRonA classified non-viable	NA
GSM28093	Expression profiling by array	GSE1642	GPL1396	0.2mg/mL TLM: EtOH, 6h ( mAdb expid=36195 )	Transcriptional Responses of M. tuberculosis to inhibitors of metabolism (Submitter supplied) Transcriptional profiling of M.tuberculosis was performed using 430 whole-genome microarrays to measure the effects of 75 different drugs, drug combinations or different growth conditions at various times relative to a sample of logarithmically growing MTb. Analysis of this data set revealed 150 underlyi…	Mycobacterium tuberculosis H37Rv; Mycobacterium tuberculosis	DRonA classified non-viable	NA
GSM27867	Expression profiling by array	GSE1642	GPL1396	0.2ug/mL Mtm:ctrl (4h) ( mAdb expid=24077 )	Transcriptional Responses of M. tuberculosis to inhibitors of metabolism (Submitter supplied) Transcriptional profiling of M.tuberculosis was performed using 430 whole-genome microarrays to measure the effects of 75 different drugs, drug combinations or different growth conditions at various times relative to a sample of logarithmically growing MTb. Analysis of this data set revealed 150 underlyi…	Mycobacterium tuberculosis H37Rv; Mycobacterium tuberculosis	DRonA classified non-viable	NA
GSM28069	Expression profiling by array	GSE1642	GPL1396	0.1 mg/mL Triclosan: EtOH, 6h ( mAdb expid=35737 )	Transcriptional Responses of M. tuberculosis to inhibitors of metabolism (Submitter supplied) Transcriptional profiling of M.tuberculosis was performed using 430 whole-genome microarrays to measure the effects of 75 different drugs, drug combinations or different growth conditions at various times relative to a sample of logarithmically growing MTb. Analysis of this data set revealed 150 underlyi…	Mycobacterium tuberculosis H37Rv; Mycobacterium tuberculosis	DRonA classified non-viable	NA
GSM28068	Expression profiling by array	GSE1642	GPL1396	0.13mg/mL TLM: DMSO, 6h ( mAdb expid=35736 )	Transcriptional Responses of M. tuberculosis to inhibitors of metabolism (Submitter supplied) Transcriptional profiling of M.tuberculosis was performed using 430 whole-genome microarrays to measure the effects of 75 different drugs, drug combinations or different growth conditions at various times relative to a sample of logarithmically growing MTb. Analysis of this data set revealed 150 underlyi…	Mycobacterium tuberculosis H37Rv; Mycobacterium tuberculosis	DRonA classified non-viable	NA
GSM28328	Expression profiling by array	GSE1642	GPL1343	0.4mM NaN3: DMSO ( mAdb expid=50233 )	Transcriptional Responses of M. tuberculosis to inhibitors of metabolism (Submitter supplied) Transcriptional profiling of M.tuberculosis was performed using 430 whole-genome microarrays to measure the effects of 75 different drugs, drug combinations or different growth conditions at various times relative to a sample of logarithmically growing MTb. Analysis of this data set revealed 150 underlyi…	Mycobacterium tuberculosis H37Rv; Mycobacterium tuberculosis	DRonA classified non-viable	NA
GSM28329	Expression profiling by array	GSE1642	GPL1343	4d Dubos NRP-1: Dubos aerobic log phase ( mAdb expid=50234 )	Transcriptional Responses of M. tuberculosis to inhibitors of metabolism (Submitter supplied) Transcriptional profiling of M.tuberculosis was performed using 430 whole-genome microarrays to measure the effects of 75 different drugs, drug combinations or different growth conditions at various times relative to a sample of logarithmically growing MTb. Analysis of this data set revealed 150 underlyi…	Mycobacterium tuberculosis H37Rv; Mycobacterium tuberculosis	DRonA classified non-viable	NA
GSM28321	Expression profiling by array	GSE1642	GPL1343	0.02mM GSNO: DMSO, 6h ( mAdb expid=50222 )	Transcriptional Responses of M. tuberculosis to inhibitors of metabolism (Submitter supplied) Transcriptional profiling of M.tuberculosis was performed using 430 whole-genome microarrays to measure the effects of 75 different drugs, drug combinations or different growth conditions at various times relative to a sample of logarithmically growing MTb. Analysis of this data set revealed 150 underlyi…	Mycobacterium tuberculosis H37Rv; Mycobacterium tuberculosis	DRonA classified non-viable	NA
GSM28324	Expression profiling by array	GSE1642	GPL1343	0.4mM NaN3: DMSO, 4h ( mAdb expid=50227 )	Transcriptional Responses of M. tuberculosis to inhibitors of metabolism (Submitter supplied) Transcriptional profiling of M.tuberculosis was performed using 430 whole-genome microarrays to measure the effects of 75 different drugs, drug combinations or different growth conditions at various times relative to a sample of logarithmically growing MTb. Analysis of this data set revealed 150 underlyi…	Mycobacterium tuberculosis H37Rv; Mycobacterium tuberculosis	DRonA classified non-viable	NA
GSM28325	Expression profiling by array	GSE1642	GPL1343	PBS/Tween80/DMSO: DMSO, 6h ( mAdb expid=50229 )	Transcriptional Responses of M. tuberculosis to inhibitors of metabolism (Submitter supplied) Transcriptional profiling of M.tuberculosis was performed using 430 whole-genome microarrays to measure the effects of 75 different drugs, drug combinations or different growth conditions at various times relative to a sample of logarithmically growing MTb. Analysis of this data set revealed 150 underlyi…	Mycobacterium tuberculosis H37Rv; Mycobacterium tuberculosis	DRonA classified non-viable	NA
GSM28245	Expression profiling by array	GSE1642	GPL1343	0.4ug/mL PA824: DMSO, 6h ( mAdb expid=45356 )	Transcriptional Responses of M. tuberculosis to inhibitors of metabolism (Submitter supplied) Transcriptional profiling of M.tuberculosis was performed using 430 whole-genome microarrays to measure the effects of 75 different drugs, drug combinations or different growth conditions at various times relative to a sample of logarithmically growing MTb. Analysis of this data set revealed 150 underlyi…	Mycobacterium tuberculosis H37Rv; Mycobacterium tuberculosis	DRonA classified non-viable	NA
GSM28244	Expression profiling by array	GSE1642	GPL1396	0.4ug/mL PA824: DMSO, 6h ( mAdb expid=45355 )	Transcriptional Responses of M. tuberculosis to inhibitors of metabolism (Submitter supplied) Transcriptional profiling of M.tuberculosis was performed using 430 whole-genome microarrays to measure the effects of 75 different drugs, drug combinations or different growth conditions at various times relative to a sample of logarithmically growing MTb. Analysis of this data set revealed 150 underlyi…	Mycobacterium tuberculosis H37Rv; Mycobacterium tuberculosis	DRonA classified non-viable	NA
GSM28247	Expression profiling by array	GSE1642	GPL1343	2ug/mL PA824: DMSO, 6h ( mAdb expid=45358 )	Transcriptional Responses of M. tuberculosis to inhibitors of metabolism (Submitter supplied) Transcriptional profiling of M.tuberculosis was performed using 430 whole-genome microarrays to measure the effects of 75 different drugs, drug combinations or different growth conditions at various times relative to a sample of logarithmically growing MTb. Analysis of this data set revealed 150 underlyi…	Mycobacterium tuberculosis H37Rv; Mycobacterium tuberculosis	DRonA classified non-viable	NA
GSM28246	Expression profiling by array	GSE1642	GPL1396	2ug/mL PA824: DMSO, 6h ( mAdb expid=45357 )	Transcriptional Responses of M. tuberculosis to inhibitors of metabolism (Submitter supplied) Transcriptional profiling of M.tuberculosis was performed using 430 whole-genome microarrays to measure the effects of 75 different drugs, drug combinations or different growth conditions at various times relative to a sample of logarithmically growing MTb. Analysis of this data set revealed 150 underlyi…	Mycobacterium tuberculosis H37Rv; Mycobacterium tuberculosis	DRonA classified non-viable	NA
GSM28249	Expression profiling by array	GSE1642	GPL1343	0.4ug/mL PA824: DMSO, 6h ( mAdb expid=45828 )	Transcriptional Responses of M. tuberculosis to inhibitors of metabolism (Submitter supplied) Transcriptional profiling of M.tuberculosis was performed using 430 whole-genome microarrays to measure the effects of 75 different drugs, drug combinations or different growth conditions at various times relative to a sample of logarithmically growing MTb. Analysis of this data set revealed 150 underlyi…	Mycobacterium tuberculosis H37Rv; Mycobacterium tuberculosis	DRonA classified non-viable	NA
GSM28248	Expression profiling by array	GSE1642	GPL1343	0.2ug/mL PA824: DMSO, 6h ( mAdb expid=45827 )	Transcriptional Responses of M. tuberculosis to inhibitors of metabolism (Submitter supplied) Transcriptional profiling of M.tuberculosis was performed using 430 whole-genome microarrays to measure the effects of 75 different drugs, drug combinations or different growth conditions at various times relative to a sample of logarithmically growing MTb. Analysis of this data set revealed 150 underlyi…	Mycobacterium tuberculosis H37Rv; Mycobacterium tuberculosis	DRonA classified non-viable	NA
GSM27871	Expression profiling by array	GSE1642	GPL1396	4mM H2O2:ctrl (2h) ( mAdb expid=24081 )	Transcriptional Responses of M. tuberculosis to inhibitors of metabolism (Submitter supplied) Transcriptional profiling of M.tuberculosis was performed using 430 whole-genome microarrays to measure the effects of 75 different drugs, drug combinations or different growth conditions at various times relative to a sample of logarithmically growing MTb. Analysis of this data set revealed 150 underlyi…	Mycobacterium tuberculosis H37Rv; Mycobacterium tuberculosis	DRonA classified non-viable	NA
GSM28148	Expression profiling by array	GSE1642	GPL1396	0.5ug/mL #124196: DMSO, 6h ( mAdb expid=41357 )	Transcriptional Responses of M. tuberculosis to inhibitors of metabolism (Submitter supplied) Transcriptional profiling of M.tuberculosis was performed using 430 whole-genome microarrays to measure the effects of 75 different drugs, drug combinations or different growth conditions at various times relative to a sample of logarithmically growing MTb. Analysis of this data set revealed 150 underlyi…	Mycobacterium tuberculosis H37Rv; Mycobacterium tuberculosis	DRonA classified non-viable	NA
GSM28160	Expression profiling by array	GSE1642	GPL1396	9ug/mL Ascididemin Natural product: DMSO, 6h ( mAdb expid=42571 )	Transcriptional Responses of M. tuberculosis to inhibitors of metabolism (Submitter supplied) Transcriptional profiling of M.tuberculosis was performed using 430 whole-genome microarrays to measure the effects of 75 different drugs, drug combinations or different growth conditions at various times relative to a sample of logarithmically growing MTb. Analysis of this data set revealed 150 underlyi…	Mycobacterium tuberculosis H37Rv; Mycobacterium tuberculosis	DRonA classified non-viable	NA
GSM28149	Expression profiling by array	GSE1642	GPL1396	2ug/mL #121940: DMSO, 6h ( mAdb expid=42519 )	Transcriptional Responses of M. tuberculosis to inhibitors of metabolism (Submitter supplied) Transcriptional profiling of M.tuberculosis was performed using 430 whole-genome microarrays to measure the effects of 75 different drugs, drug combinations or different growth conditions at various times relative to a sample of logarithmically growing MTb. Analysis of this data set revealed 150 underlyi…	Mycobacterium tuberculosis H37Rv; Mycobacterium tuberculosis	DRonA classified non-viable	NA
GSM28161	Expression profiling by array	GSE1642	GPL1396	50ug/mL Antimycin A: DMSO, 6h ( mAdb expid=42573 )	Transcriptional Responses of M. tuberculosis to inhibitors of metabolism (Submitter supplied) Transcriptional profiling of M.tuberculosis was performed using 430 whole-genome microarrays to measure the effects of 75 different drugs, drug combinations or different growth conditions at various times relative to a sample of logarithmically growing MTb. Analysis of this data set revealed 150 underlyi…	Mycobacterium tuberculosis H37Rv; Mycobacterium tuberculosis	DRonA classified non-viable	NA
GSM28025	Expression profiling by array	GSE1642	GPL1396	40mJ/cm2 UV:ctrl (8h), H37Rv ( mAdb expid=25466 )	Transcriptional Responses of M. tuberculosis to inhibitors of metabolism (Submitter supplied) Transcriptional profiling of M.tuberculosis was performed using 430 whole-genome microarrays to measure the effects of 75 different drugs, drug combinations or different growth conditions at various times relative to a sample of logarithmically growing MTb. Analysis of this data set revealed 150 underlyi…	Mycobacterium tuberculosis H37Rv; Mycobacterium tuberculosis	DRonA classified non-viable	NA
GSM28024	Expression profiling by array	GSE1642	GPL1396	20mJ/cm2 UV:ctrl (8h), H37Rv ( mAdb expid=25463 )	Transcriptional Responses of M. tuberculosis to inhibitors of metabolism (Submitter supplied) Transcriptional profiling of M.tuberculosis was performed using 430 whole-genome microarrays to measure the effects of 75 different drugs, drug combinations or different growth conditions at various times relative to a sample of logarithmically growing MTb. Analysis of this data set revealed 150 underlyi…	Mycobacterium tuberculosis H37Rv; Mycobacterium tuberculosis	DRonA classified non-viable	NA
GSM28027	Expression profiling by array	GSE1642	GPL1396	0.2ug/mL Mtm:ctrl (12h), H37Rv ( mAdb expid=25497 )	Transcriptional Responses of M. tuberculosis to inhibitors of metabolism (Submitter supplied) Transcriptional profiling of M.tuberculosis was performed using 430 whole-genome microarrays to measure the effects of 75 different drugs, drug combinations or different growth conditions at various times relative to a sample of logarithmically growing MTb. Analysis of this data set revealed 150 underlyi…	Mycobacterium tuberculosis H37Rv; Mycobacterium tuberculosis	DRonA classified non-viable	NA
GSM28026	Expression profiling by array	GSE1642	GPL1396	40mJ/cm2 UV:ctrl (8h), H37Rv ( mAdb expid=25469 )	Transcriptional Responses of M. tuberculosis to inhibitors of metabolism (Submitter supplied) Transcriptional profiling of M.tuberculosis was performed using 430 whole-genome microarrays to measure the effects of 75 different drugs, drug combinations or different growth conditions at various times relative to a sample of logarithmically growing MTb. Analysis of this data set revealed 150 underlyi…	Mycobacterium tuberculosis H37Rv; Mycobacterium tuberculosis	DRonA classified non-viable	NA
GSM28021	Expression profiling by array	GSE1642	GPL1396	0.2ug/mL Mtm:ctrl (8h), H37Rv ( mAdb expid=25444 )	Transcriptional Responses of M. tuberculosis to inhibitors of metabolism (Submitter supplied) Transcriptional profiling of M.tuberculosis was performed using 430 whole-genome microarrays to measure the effects of 75 different drugs, drug combinations or different growth conditions at various times relative to a sample of logarithmically growing MTb. Analysis of this data set revealed 150 underlyi…	Mycobacterium tuberculosis H37Rv; Mycobacterium tuberculosis	DRonA classified non-viable	NA
GSM28020	Expression profiling by array	GSE1642	GPL1396	40mJ/cm2 UV:ctrl (6h) ( mAdb expid=25440 )	Transcriptional Responses of M. tuberculosis to inhibitors of metabolism (Submitter supplied) Transcriptional profiling of M.tuberculosis was performed using 430 whole-genome microarrays to measure the effects of 75 different drugs, drug combinations or different growth conditions at various times relative to a sample of logarithmically growing MTb. Analysis of this data set revealed 150 underlyi…	Mycobacterium tuberculosis H37Rv; Mycobacterium tuberculosis	DRonA classified non-viable	NA
GSM28023	Expression profiling by array	GSE1642	GPL1396	4mM H2O2:ctrl (8h), H37Rv ( mAdb expid=25458 )	Transcriptional Responses of M. tuberculosis to inhibitors of metabolism (Submitter supplied) Transcriptional profiling of M.tuberculosis was performed using 430 whole-genome microarrays to measure the effects of 75 different drugs, drug combinations or different growth conditions at various times relative to a sample of logarithmically growing MTb. Analysis of this data set revealed 150 underlyi…	Mycobacterium tuberculosis H37Rv; Mycobacterium tuberculosis	DRonA classified non-viable	NA
GSM28022	Expression profiling by array	GSE1642	GPL1396	0.2ug/mL Mtm:ctrl (8h), H37Rv ( mAdb expid=25451 )	Transcriptional Responses of M. tuberculosis to inhibitors of metabolism (Submitter supplied) Transcriptional profiling of M.tuberculosis was performed using 430 whole-genome microarrays to measure the effects of 75 different drugs, drug combinations or different growth conditions at various times relative to a sample of logarithmically growing MTb. Analysis of this data set revealed 150 underlyi…	Mycobacterium tuberculosis H37Rv; Mycobacterium tuberculosis	DRonA classified non-viable	NA
GSM28029	Expression profiling by array	GSE1642	GPL1396	20mJ/cm2 UV:ctrl (12h), H37Rv ( mAdb expid=25500 )	Transcriptional Responses of M. tuberculosis to inhibitors of metabolism (Submitter supplied) Transcriptional profiling of M.tuberculosis was performed using 430 whole-genome microarrays to measure the effects of 75 different drugs, drug combinations or different growth conditions at various times relative to a sample of logarithmically growing MTb. Analysis of this data set revealed 150 underlyi…	Mycobacterium tuberculosis H37Rv; Mycobacterium tuberculosis	DRonA classified non-viable	NA
GSM28028	Expression profiling by array	GSE1642	GPL1396	4mM H2O2:ctrl (12h), H37Rv ( mAdb expid=25499 )	Transcriptional Responses of M. tuberculosis to inhibitors of metabolism (Submitter supplied) Transcriptional profiling of M.tuberculosis was performed using 430 whole-genome microarrays to measure the effects of 75 different drugs, drug combinations or different growth conditions at various times relative to a sample of logarithmically growing MTb. Analysis of this data set revealed 150 underlyi…	Mycobacterium tuberculosis H37Rv; Mycobacterium tuberculosis	DRonA classified non-viable	NA
GSM28119	Expression profiling by array	GSE1642	GPL1396	10ug/mL Econazole: EtOH, 6h ( mAdb expid=38552 )	Transcriptional Responses of M. tuberculosis to inhibitors of metabolism (Submitter supplied) Transcriptional profiling of M.tuberculosis was performed using 430 whole-genome microarrays to measure the effects of 75 different drugs, drug combinations or different growth conditions at various times relative to a sample of logarithmically growing MTb. Analysis of this data set revealed 150 underlyi…	Mycobacterium tuberculosis H37Rv; Mycobacterium tuberculosis	DRonA classified non-viable	NA
GSM28293	Expression profiling by array	GSE1642	GPL1343	Dubos NRP-1: Dubos log-phase ( mAdb expid=48964 )	Transcriptional Responses of M. tuberculosis to inhibitors of metabolism (Submitter supplied) Transcriptional profiling of M.tuberculosis was performed using 430 whole-genome microarrays to measure the effects of 75 different drugs, drug combinations or different growth conditions at various times relative to a sample of logarithmically growing MTb. Analysis of this data set revealed 150 underlyi…	Mycobacterium tuberculosis H37Rv; Mycobacterium tuberculosis	DRonA classified non-viable	NA
GSM28290	Expression profiling by array	GSE1642	GPL1343	10ug/mL methoxatin: DMSO, 6h ( mAdb expid=48961 )	Transcriptional Responses of M. tuberculosis to inhibitors of metabolism (Submitter supplied) Transcriptional profiling of M.tuberculosis was performed using 430 whole-genome microarrays to measure the effects of 75 different drugs, drug combinations or different growth conditions at various times relative to a sample of logarithmically growing MTb. Analysis of this data set revealed 150 underlyi…	Mycobacterium tuberculosis H37Rv; Mycobacterium tuberculosis	DRonA classified non-viable	NA
GSM28291	Expression profiling by array	GSE1642	GPL1343	0.1mM GSNO: DMSO, 6h ( mAdb expid=48962 )	Transcriptional Responses of M. tuberculosis to inhibitors of metabolism (Submitter supplied) Transcriptional profiling of M.tuberculosis was performed using 430 whole-genome microarrays to measure the effects of 75 different drugs, drug combinations or different growth conditions at various times relative to a sample of logarithmically growing MTb. Analysis of this data set revealed 150 underlyi…	Mycobacterium tuberculosis H37Rv; Mycobacterium tuberculosis	DRonA classified non-viable	NA
GSM28292	Expression profiling by array	GSE1642	GPL1343	0.1mM GSNO/5ug/mL KCN: DMSO, 6h ( mAdb expid=48963 )	Transcriptional Responses of M. tuberculosis to inhibitors of metabolism (Submitter supplied) Transcriptional profiling of M.tuberculosis was performed using 430 whole-genome microarrays to measure the effects of 75 different drugs, drug combinations or different growth conditions at various times relative to a sample of logarithmically growing MTb. Analysis of this data set revealed 150 underlyi…	Mycobacterium tuberculosis H37Rv; Mycobacterium tuberculosis	DRonA classified non-viable	NA
GSM28297	Expression profiling by array	GSE1642	GPL1343	10uM Valinomycin: DMSO, 6h ( mAdb expid=49140 )	Transcriptional Responses of M. tuberculosis to inhibitors of metabolism (Submitter supplied) Transcriptional profiling of M.tuberculosis was performed using 430 whole-genome microarrays to measure the effects of 75 different drugs, drug combinations or different growth conditions at various times relative to a sample of logarithmically growing MTb. Analysis of this data set revealed 150 underlyi…	Mycobacterium tuberculosis H37Rv; Mycobacterium tuberculosis	DRonA classified non-viable	NA
GSM28294	Expression profiling by array	GSE1642	GPL1343	1mM DTNB: DMSO, 6h ( mAdb expid=49137 )	Transcriptional Responses of M. tuberculosis to inhibitors of metabolism (Submitter supplied) Transcriptional profiling of M.tuberculosis was performed using 430 whole-genome microarrays to measure the effects of 75 different drugs, drug combinations or different growth conditions at various times relative to a sample of logarithmically growing MTb. Analysis of this data set revealed 150 underlyi…	Mycobacterium tuberculosis H37Rv; Mycobacterium tuberculosis	DRonA classified non-viable	NA
GSM28295	Expression profiling by array	GSE1642	GPL1343	2mM DTT: DMSO, 6h ( mAdb expid=49138 )	Transcriptional Responses of M. tuberculosis to inhibitors of metabolism (Submitter supplied) Transcriptional profiling of M.tuberculosis was performed using 430 whole-genome microarrays to measure the effects of 75 different drugs, drug combinations or different growth conditions at various times relative to a sample of logarithmically growing MTb. Analysis of this data set revealed 150 underlyi…	Mycobacterium tuberculosis H37Rv; Mycobacterium tuberculosis	DRonA classified non-viable	NA
GSM28111	Expression profiling by array	GSE1642	GPL1396	30ug/mL Roxithromycin: EtOH, 6h ( mAdb expid=38079 )	Transcriptional Responses of M. tuberculosis to inhibitors of metabolism (Submitter supplied) Transcriptional profiling of M.tuberculosis was performed using 430 whole-genome microarrays to measure the effects of 75 different drugs, drug combinations or different growth conditions at various times relative to a sample of logarithmically growing MTb. Analysis of this data set revealed 150 underlyi…	Mycobacterium tuberculosis H37Rv; Mycobacterium tuberculosis	DRonA classified non-viable	NA
GSM28110	Expression profiling by array	GSE1642	GPL1396	30ug/mL Roxithromycin: EtOH, 6h ( mAdb expid=38078 )	Transcriptional Responses of M. tuberculosis to inhibitors of metabolism (Submitter supplied) Transcriptional profiling of M.tuberculosis was performed using 430 whole-genome microarrays to measure the effects of 75 different drugs, drug combinations or different growth conditions at various times relative to a sample of logarithmically growing MTb. Analysis of this data set revealed 150 underlyi…	Mycobacterium tuberculosis H37Rv; Mycobacterium tuberculosis	DRonA classified non-viable	NA
GSM28113	Expression profiling by array	GSE1642	GPL1396	0.5ug/mL Cerulenin: EtOH, 6h ( mAdb expid=38544 )	Transcriptional Responses of M. tuberculosis to inhibitors of metabolism (Submitter supplied) Transcriptional profiling of M.tuberculosis was performed using 430 whole-genome microarrays to measure the effects of 75 different drugs, drug combinations or different growth conditions at various times relative to a sample of logarithmically growing MTb. Analysis of this data set revealed 150 underlyi…	Mycobacterium tuberculosis H37Rv; Mycobacterium tuberculosis	DRonA classified non-viable	NA
GSM28299	Expression profiling by array	GSE1642	GPL1343	2mM DTNB: DMSO ( mAdb expid=49263 )	Transcriptional Responses of M. tuberculosis to inhibitors of metabolism (Submitter supplied) Transcriptional profiling of M.tuberculosis was performed using 430 whole-genome microarrays to measure the effects of 75 different drugs, drug combinations or different growth conditions at various times relative to a sample of logarithmically growing MTb. Analysis of this data set revealed 150 underlyi…	Mycobacterium tuberculosis H37Rv; Mycobacterium tuberculosis	DRonA classified non-viable	NA
GSM28306	Expression profiling by array	GSE1642	GPL1343	PBS/Tw/DMSO: 7H9, 6h ( mAdb expid=49327 )	Transcriptional Responses of M. tuberculosis to inhibitors of metabolism (Submitter supplied) Transcriptional profiling of M.tuberculosis was performed using 430 whole-genome microarrays to measure the effects of 75 different drugs, drug combinations or different growth conditions at various times relative to a sample of logarithmically growing MTb. Analysis of this data set revealed 150 underlyi…	Mycobacterium tuberculosis H37Rv; Mycobacterium tuberculosis	DRonA classified non-viable	NA
GSM28050	Expression profiling by array	GSE1642	GPL1396	#109 (0.1ug/mL) vs DMSO, 12h ( mAdb expid=30525 )	Transcriptional Responses of M. tuberculosis to inhibitors of metabolism (Submitter supplied) Transcriptional profiling of M.tuberculosis was performed using 430 whole-genome microarrays to measure the effects of 75 different drugs, drug combinations or different growth conditions at various times relative to a sample of logarithmically growing MTb. Analysis of this data set revealed 150 underlyi…	Mycobacterium tuberculosis H37Rv; Mycobacterium tuberculosis	DRonA classified non-viable	NA
GSM28051	Expression profiling by array	GSE1642	GPL1396	#109 (1ug/mL) vs DMSO, 12h ( mAdb expid=30531 )	Transcriptional Responses of M. tuberculosis to inhibitors of metabolism (Submitter supplied) Transcriptional profiling of M.tuberculosis was performed using 430 whole-genome microarrays to measure the effects of 75 different drugs, drug combinations or different growth conditions at various times relative to a sample of logarithmically growing MTb. Analysis of this data set revealed 150 underlyi…	Mycobacterium tuberculosis H37Rv; Mycobacterium tuberculosis	DRonA classified non-viable	NA
GSM28052	Expression profiling by array	GSE1642	GPL1396	#109 (1ug/mL) vs DMSO, 12h ( mAdb expid=30532 )	Transcriptional Responses of M. tuberculosis to inhibitors of metabolism (Submitter supplied) Transcriptional profiling of M.tuberculosis was performed using 430 whole-genome microarrays to measure the effects of 75 different drugs, drug combinations or different growth conditions at various times relative to a sample of logarithmically growing MTb. Analysis of this data set revealed 150 underlyi…	Mycobacterium tuberculosis H37Rv; Mycobacterium tuberculosis	DRonA classified non-viable	NA
GSM28053	Expression profiling by array	GSE1642	GPL1396	#109 (10ug/mL) vs DMSO, 12h ( mAdb expid=30533 )	Transcriptional Responses of M. tuberculosis to inhibitors of metabolism (Submitter supplied) Transcriptional profiling of M.tuberculosis was performed using 430 whole-genome microarrays to measure the effects of 75 different drugs, drug combinations or different growth conditions at various times relative to a sample of logarithmically growing MTb. Analysis of this data set revealed 150 underlyi…	Mycobacterium tuberculosis H37Rv; Mycobacterium tuberculosis	DRonA classified non-viable	NA
GSM28054	Expression profiling by array	GSE1642	GPL1396	#109 (10ug/mL) vs DMSO, 12h ( mAdb expid=30534 )	Transcriptional Responses of M. tuberculosis to inhibitors of metabolism (Submitter supplied) Transcriptional profiling of M.tuberculosis was performed using 430 whole-genome microarrays to measure the effects of 75 different drugs, drug combinations or different growth conditions at various times relative to a sample of logarithmically growing MTb. Analysis of this data set revealed 150 underlyi…	Mycobacterium tuberculosis H37Rv; Mycobacterium tuberculosis	DRonA classified non-viable	NA
GSM27861	Expression profiling by array	GSE1642	GPL1396	0.2ug/mL Mtm:ctrl (2h) ( mAdb expid=24071 )	Transcriptional Responses of M. tuberculosis to inhibitors of metabolism (Submitter supplied) Transcriptional profiling of M.tuberculosis was performed using 430 whole-genome microarrays to measure the effects of 75 different drugs, drug combinations or different growth conditions at various times relative to a sample of logarithmically growing MTb. Analysis of this data set revealed 150 underlyi…	Mycobacterium tuberculosis H37Rv; Mycobacterium tuberculosis	DRonA classified non-viable	NA
GSM27862	Expression profiling by array	GSE1642	GPL1396	0.2ug/mL Mtm:ctrl (2h) ( mAdb expid=24072 )	Transcriptional Responses of M. tuberculosis to inhibitors of metabolism (Submitter supplied) Transcriptional profiling of M.tuberculosis was performed using 430 whole-genome microarrays to measure the effects of 75 different drugs, drug combinations or different growth conditions at various times relative to a sample of logarithmically growing MTb. Analysis of this data set revealed 150 underlyi…	Mycobacterium tuberculosis H37Rv; Mycobacterium tuberculosis	DRonA classified non-viable	NA
GSM27863	Expression profiling by array	GSE1642	GPL1396	0.2ug/mL Mtm:ctrl (2h) ( mAdb expid=24073 )	Transcriptional Responses of M. tuberculosis to inhibitors of metabolism (Submitter supplied) Transcriptional profiling of M.tuberculosis was performed using 430 whole-genome microarrays to measure the effects of 75 different drugs, drug combinations or different growth conditions at various times relative to a sample of logarithmically growing MTb. Analysis of this data set revealed 150 underlyi…	Mycobacterium tuberculosis H37Rv; Mycobacterium tuberculosis	DRonA classified non-viable	NA
GSM27859	Expression profiling by array	GSE1642	GPL1396	0.2ug/mL Mtm:ctrl (1.5h) ( mAdb expid=24069 )	Transcriptional Responses of M. tuberculosis to inhibitors of metabolism (Submitter supplied) Transcriptional profiling of M.tuberculosis was performed using 430 whole-genome microarrays to measure the effects of 75 different drugs, drug combinations or different growth conditions at various times relative to a sample of logarithmically growing MTb. Analysis of this data set revealed 150 underlyi…	Mycobacterium tuberculosis H37Rv; Mycobacterium tuberculosis	DRonA classified non-viable	NA
GSM27858	Expression profiling by array	GSE1642	GPL1396	0.2ug/mL Mtm:ctrl (0.75h) ( mAdb expid=24068 )	Transcriptional Responses of M. tuberculosis to inhibitors of metabolism (Submitter supplied) Transcriptional profiling of M.tuberculosis was performed using 430 whole-genome microarrays to measure the effects of 75 different drugs, drug combinations or different growth conditions at various times relative to a sample of logarithmically growing MTb. Analysis of this data set revealed 150 underlyi…	Mycobacterium tuberculosis H37Rv; Mycobacterium tuberculosis	DRonA classified non-viable	NA
GSM27988	Expression profiling by array	GSE1642	GPL1396	40ug/mL 5-CL-PZA:pH5.6 (2h) ( mAdb expid=24173 )	Transcriptional Responses of M. tuberculosis to inhibitors of metabolism (Submitter supplied) Transcriptional profiling of M.tuberculosis was performed using 430 whole-genome microarrays to measure the effects of 75 different drugs, drug combinations or different growth conditions at various times relative to a sample of logarithmically growing MTb. Analysis of this data set revealed 150 underlyi…	Mycobacterium tuberculosis H37Rv; Mycobacterium tuberculosis	DRonA classified non-viable	NA
GSM417356	Expression profiling by array	GSE16618	GPL5774	Vector only RNA (Cy5) 3	Effect of phenylalanine-rich peptide on growth and survival of Mycobacterium tuberculosis H37Rv (Mtb) (Submitter supplied) During our efforts to isolate potantial binding partners of Esat6, we isolated few peptides rich in phenylalanine residues that strongly interacted with Esat6. All peptides were less than fifty amino acids in length, One of them, Hcl1, when expressed in mycobacteria showed si…	Mycobacterium tuberculosis	DRonA classified non-viable	NA
GSM417357	Expression profiling by array	GSE16618	GPL5774	Vector only RNA (Cy5) 2	Effect of phenylalanine-rich peptide on growth and survival of Mycobacterium tuberculosis H37Rv (Mtb) (Submitter supplied) During our efforts to isolate potantial binding partners of Esat6, we isolated few peptides rich in phenylalanine residues that strongly interacted with Esat6. All peptides were less than fifty amino acids in length, One of them, Hcl1, when expressed in mycobacteria showed si…	Mycobacterium tuberculosis	DRonA classified non-viable	NA
GSM417354	Expression profiling by array	GSE16618	GPL5774	Vector expressing Hcl1 peptide RNA (Cy5) 3	Effect of phenylalanine-rich peptide on growth and survival of Mycobacterium tuberculosis H37Rv (Mtb) (Submitter supplied) During our efforts to isolate potantial binding partners of Esat6, we isolated few peptides rich in phenylalanine residues that strongly interacted with Esat6. All peptides were less than fifty amino acids in length, One of them, Hcl1, when expressed in mycobacteria showed si…	Mycobacterium tuberculosis	DRonA classified non-viable	NA
GSM417350	Expression profiling by array	GSE16618	GPL5774	Vector expressing Hcl1 peptide RNA (Cy3) 3	Effect of phenylalanine-rich peptide on growth and survival of Mycobacterium tuberculosis H37Rv (Mtb) (Submitter supplied) During our efforts to isolate potantial binding partners of Esat6, we isolated few peptides rich in phenylalanine residues that strongly interacted with Esat6. All peptides were less than fifty amino acids in length, One of them, Hcl1, when expressed in mycobacteria showed si…	Mycobacterium tuberculosis	DRonA classified non-viable	NA
GSM417351	Expression profiling by array	GSE16618	GPL5774	Vector expressing Hcl1 peptide RNA (Cy3) 2	Effect of phenylalanine-rich peptide on growth and survival of Mycobacterium tuberculosis H37Rv (Mtb) (Submitter supplied) During our efforts to isolate potantial binding partners of Esat6, we isolated few peptides rich in phenylalanine residues that strongly interacted with Esat6. All peptides were less than fifty amino acids in length, One of them, Hcl1, when expressed in mycobacteria showed si…	Mycobacterium tuberculosis	DRonA classified non-viable	NA
GSM417352	Expression profiling by array	GSE16618	GPL5774	Vector only RNA (Cy5) 1	Effect of phenylalanine-rich peptide on growth and survival of Mycobacterium tuberculosis H37Rv (Mtb) (Submitter supplied) During our efforts to isolate potantial binding partners of Esat6, we isolated few peptides rich in phenylalanine residues that strongly interacted with Esat6. All peptides were less than fifty amino acids in length, One of them, Hcl1, when expressed in mycobacteria showed si…	Mycobacterium tuberculosis	DRonA classified non-viable	NA
GSM417353	Expression profiling by array	GSE16618	GPL5774	Vector expressing Hcl1 peptide RNA (Cy5) 1	Effect of phenylalanine-rich peptide on growth and survival of Mycobacterium tuberculosis H37Rv (Mtb) (Submitter supplied) During our efforts to isolate potantial binding partners of Esat6, we isolated few peptides rich in phenylalanine residues that strongly interacted with Esat6. All peptides were less than fifty amino acids in length, One of them, Hcl1, when expressed in mycobacteria showed si…	Mycobacterium tuberculosis	DRonA classified non-viable	NA
GSM417355	Expression profiling by array	GSE16618	GPL5774	Vector expressing Hcl1 peptide RNA (Cy5) 2	Effect of phenylalanine-rich peptide on growth and survival of Mycobacterium tuberculosis H37Rv (Mtb) (Submitter supplied) During our efforts to isolate potantial binding partners of Esat6, we isolated few peptides rich in phenylalanine residues that strongly interacted with Esat6. All peptides were less than fifty amino acids in length, One of them, Hcl1, when expressed in mycobacteria showed si…	Mycobacterium tuberculosis	DRonA classified non-viable	NA
GSM417349	Expression profiling by array	GSE16618	GPL5774	Vector only RNA (Cy3) 2	Effect of phenylalanine-rich peptide on growth and survival of Mycobacterium tuberculosis H37Rv (Mtb) (Submitter supplied) During our efforts to isolate potantial binding partners of Esat6, we isolated few peptides rich in phenylalanine residues that strongly interacted with Esat6. All peptides were less than fifty amino acids in length, One of them, Hcl1, when expressed in mycobacteria showed si…	Mycobacterium tuberculosis	DRonA classified non-viable	NA
GSM417348	Expression profiling by array	GSE16618	GPL5774	Vector only RNA (Cy3) 3	Effect of phenylalanine-rich peptide on growth and survival of Mycobacterium tuberculosis H37Rv (Mtb) (Submitter supplied) During our efforts to isolate potantial binding partners of Esat6, we isolated few peptides rich in phenylalanine residues that strongly interacted with Esat6. All peptides were less than fifty amino acids in length, One of them, Hcl1, when expressed in mycobacteria showed si…	Mycobacterium tuberculosis	DRonA classified non-viable	NA
GSM417347	Expression profiling by array	GSE16618	GPL5774	Vector only RNA (Cy3) 1	Effect of phenylalanine-rich peptide on growth and survival of Mycobacterium tuberculosis H37Rv (Mtb) (Submitter supplied) During our efforts to isolate potantial binding partners of Esat6, we isolated few peptides rich in phenylalanine residues that strongly interacted with Esat6. All peptides were less than fifty amino acids in length, One of them, Hcl1, when expressed in mycobacteria showed si…	Mycobacterium tuberculosis	DRonA classified non-viable	NA
GSM417346	Expression profiling by array	GSE16618	GPL5774	Vector expressing Hcl1 peptide RNA (Cy3) 1	Effect of phenylalanine-rich peptide on growth and survival of Mycobacterium tuberculosis H37Rv (Mtb) (Submitter supplied) During our efforts to isolate potantial binding partners of Esat6, we isolated few peptides rich in phenylalanine residues that strongly interacted with Esat6. All peptides were less than fifty amino acids in length, One of them, Hcl1, when expressed in mycobacteria showed si…	Mycobacterium tuberculosis	DRonA classified non-viable	NA
GSM417450	Expression profiling by array	GSE16626	GPL8559	M.tb at 2h, 4X MIC, biological rep2	Mycobacterium tuberculosis gene expression in response to thioridazine (THZ) (Submitter supplied) The gene expression profiles of Mtb after treatment at the minimal inhibitory concentration (MIC) or 4 X MIC at an early stage (up to 6 hours) was compared to untreated Mtb.	Mycobacterium tuberculosis	DRonA classified non-viable	NA
GSM417451	Expression profiling by array	GSE16626	GPL8559	M.tb at 4h, 1X MIC, biological rep1	Mycobacterium tuberculosis gene expression in response to thioridazine (THZ) (Submitter supplied) The gene expression profiles of Mtb after treatment at the minimal inhibitory concentration (MIC) or 4 X MIC at an early stage (up to 6 hours) was compared to untreated Mtb.	Mycobacterium tuberculosis	DRonA classified non-viable	NA
GSM417453	Expression profiling by array	GSE16626	GPL8559	M.tb at 4h, 4X MIC, biological rep1	Mycobacterium tuberculosis gene expression in response to thioridazine (THZ) (Submitter supplied) The gene expression profiles of Mtb after treatment at the minimal inhibitory concentration (MIC) or 4 X MIC at an early stage (up to 6 hours) was compared to untreated Mtb.	Mycobacterium tuberculosis	DRonA classified non-viable	NA
GSM417452	Expression profiling by array	GSE16626	GPL8559	M.tb at 4h, 1X MIC, biological rep2	Mycobacterium tuberculosis gene expression in response to thioridazine (THZ) (Submitter supplied) The gene expression profiles of Mtb after treatment at the minimal inhibitory concentration (MIC) or 4 X MIC at an early stage (up to 6 hours) was compared to untreated Mtb.	Mycobacterium tuberculosis	DRonA classified non-viable	NA
GSM417455	Expression profiling by array	GSE16626	GPL8559	M.tb at 6h, 1X MIC, biological rep1	Mycobacterium tuberculosis gene expression in response to thioridazine (THZ) (Submitter supplied) The gene expression profiles of Mtb after treatment at the minimal inhibitory concentration (MIC) or 4 X MIC at an early stage (up to 6 hours) was compared to untreated Mtb.	Mycobacterium tuberculosis	DRonA classified non-viable	NA
GSM417454	Expression profiling by array	GSE16626	GPL8559	M.tb at 4h, 4X MIC, biological rep2	Mycobacterium tuberculosis gene expression in response to thioridazine (THZ) (Submitter supplied) The gene expression profiles of Mtb after treatment at the minimal inhibitory concentration (MIC) or 4 X MIC at an early stage (up to 6 hours) was compared to untreated Mtb.	Mycobacterium tuberculosis	DRonA classified non-viable	NA
GSM417442	Expression profiling by array	GSE16626	GPL8559	M.tb at 0h, biological rep2	Mycobacterium tuberculosis gene expression in response to thioridazine (THZ) (Submitter supplied) The gene expression profiles of Mtb after treatment at the minimal inhibitory concentration (MIC) or 4 X MIC at an early stage (up to 6 hours) was compared to untreated Mtb.	Mycobacterium tuberculosis	DRonA classified non-viable	NA
GSM417443	Expression profiling by array	GSE16626	GPL8559	M.tb at 1h, 1X MIC, biological rep1	Mycobacterium tuberculosis gene expression in response to thioridazine (THZ) (Submitter supplied) The gene expression profiles of Mtb after treatment at the minimal inhibitory concentration (MIC) or 4 X MIC at an early stage (up to 6 hours) was compared to untreated Mtb.	Mycobacterium tuberculosis	DRonA classified non-viable	NA
GSM417441	Expression profiling by array	GSE16626	GPL8559	M.tb at 0h, biological rep1	Mycobacterium tuberculosis gene expression in response to thioridazine (THZ) (Submitter supplied) The gene expression profiles of Mtb after treatment at the minimal inhibitory concentration (MIC) or 4 X MIC at an early stage (up to 6 hours) was compared to untreated Mtb.	Mycobacterium tuberculosis	DRonA classified non-viable	NA
GSM417446	Expression profiling by array	GSE16626	GPL8559	M.tb at 1h, 4X MIC, biological rep2	Mycobacterium tuberculosis gene expression in response to thioridazine (THZ) (Submitter supplied) The gene expression profiles of Mtb after treatment at the minimal inhibitory concentration (MIC) or 4 X MIC at an early stage (up to 6 hours) was compared to untreated Mtb.	Mycobacterium tuberculosis	DRonA classified non-viable	NA
GSM417447	Expression profiling by array	GSE16626	GPL8559	M.tb at 2h, 1X MIC, biological rep1	Mycobacterium tuberculosis gene expression in response to thioridazine (THZ) (Submitter supplied) The gene expression profiles of Mtb after treatment at the minimal inhibitory concentration (MIC) or 4 X MIC at an early stage (up to 6 hours) was compared to untreated Mtb.	Mycobacterium tuberculosis	DRonA classified non-viable	NA
GSM417444	Expression profiling by array	GSE16626	GPL8559	M.tb at 1h, 1X MIC, biological rep2	Mycobacterium tuberculosis gene expression in response to thioridazine (THZ) (Submitter supplied) The gene expression profiles of Mtb after treatment at the minimal inhibitory concentration (MIC) or 4 X MIC at an early stage (up to 6 hours) was compared to untreated Mtb.	Mycobacterium tuberculosis	DRonA classified non-viable	NA
GSM417445	Expression profiling by array	GSE16626	GPL8559	M.tb at 1h, 4X MIC, biological rep1	Mycobacterium tuberculosis gene expression in response to thioridazine (THZ) (Submitter supplied) The gene expression profiles of Mtb after treatment at the minimal inhibitory concentration (MIC) or 4 X MIC at an early stage (up to 6 hours) was compared to untreated Mtb.	Mycobacterium tuberculosis	DRonA classified non-viable	NA
GSM417449	Expression profiling by array	GSE16626	GPL8559	M.tb at 2h, 4X MIC, biological rep1	Mycobacterium tuberculosis gene expression in response to thioridazine (THZ) (Submitter supplied) The gene expression profiles of Mtb after treatment at the minimal inhibitory concentration (MIC) or 4 X MIC at an early stage (up to 6 hours) was compared to untreated Mtb.	Mycobacterium tuberculosis	DRonA classified non-viable	NA
GSM417457	Expression profiling by array	GSE16626	GPL8559	M.tb at 6h, 4X MIC, biological rep1	Mycobacterium tuberculosis gene expression in response to thioridazine (THZ) (Submitter supplied) The gene expression profiles of Mtb after treatment at the minimal inhibitory concentration (MIC) or 4 X MIC at an early stage (up to 6 hours) was compared to untreated Mtb.	Mycobacterium tuberculosis	DRonA classified non-viable	NA
GSM417456	Expression profiling by array	GSE16626	GPL8559	M.tb at 6h, 1X MIC, biological rep2	Mycobacterium tuberculosis gene expression in response to thioridazine (THZ) (Submitter supplied) The gene expression profiles of Mtb after treatment at the minimal inhibitory concentration (MIC) or 4 X MIC at an early stage (up to 6 hours) was compared to untreated Mtb.	Mycobacterium tuberculosis	DRonA classified non-viable	NA
GSM417458	Expression profiling by array	GSE16626	GPL8559	M.tb at 6h, 4X MIC, biological rep2	Mycobacterium tuberculosis gene expression in response to thioridazine (THZ) (Submitter supplied) The gene expression profiles of Mtb after treatment at the minimal inhibitory concentration (MIC) or 4 X MIC at an early stage (up to 6 hours) was compared to untreated Mtb.	Mycobacterium tuberculosis	DRonA classified non-viable	NA
GSM417448	Expression profiling by array	GSE16626	GPL8559	M.tb at 2h, 1X MIC, biological rep2	Mycobacterium tuberculosis gene expression in response to thioridazine (THZ) (Submitter supplied) The gene expression profiles of Mtb after treatment at the minimal inhibitory concentration (MIC) or 4 X MIC at an early stage (up to 6 hours) was compared to untreated Mtb.	Mycobacterium tuberculosis	DRonA classified non-viable	NA
GSM422061	Expression profiling by array	GSE16811	GPL8768	dosSKO_24_hour_Gaspak_rep1	The unique roles of DosT and DosS in DosR regulon induction and Mycobacterium tuberculosis dormancy (Submitter supplied) In Mycobacterium tuberculosis, the sensor kinases DosT and DosS activate the transcriptional regulator DosR, resulting in the induction of the DosR regulon, important for anaerobic survival and perhaps latent infection. The individual and collective roles of these sensors has b…	Mycobacterium tuberculosis H37Rv; Mycobacterium tuberculosis CDC1551	DRonA classified non-viable	NA
GSM422073	Expression profiling by array	GSE16811	GPL8768	dosTKO_log_1_hour_NO_rep3	The unique roles of DosT and DosS in DosR regulon induction and Mycobacterium tuberculosis dormancy (Submitter supplied) In Mycobacterium tuberculosis, the sensor kinases DosT and DosS activate the transcriptional regulator DosR, resulting in the induction of the DosR regulon, important for anaerobic survival and perhaps latent infection. The individual and collective roles of these sensors has b…	Mycobacterium tuberculosis H37Rv; Mycobacterium tuberculosis CDC1551	DRonA classified non-viable	NA
GSM422072	Expression profiling by array	GSE16811	GPL8768	dosTKO_log_1_hour_NO_rep2	The unique roles of DosT and DosS in DosR regulon induction and Mycobacterium tuberculosis dormancy (Submitter supplied) In Mycobacterium tuberculosis, the sensor kinases DosT and DosS activate the transcriptional regulator DosR, resulting in the induction of the DosR regulon, important for anaerobic survival and perhaps latent infection. The individual and collective roles of these sensors has b…	Mycobacterium tuberculosis H37Rv; Mycobacterium tuberculosis CDC1551	DRonA classified non-viable	NA
GSM422071	Expression profiling by array	GSE16811	GPL8768	dosTKO_log_1_hour_NO_rep1	The unique roles of DosT and DosS in DosR regulon induction and Mycobacterium tuberculosis dormancy (Submitter supplied) In Mycobacterium tuberculosis, the sensor kinases DosT and DosS activate the transcriptional regulator DosR, resulting in the induction of the DosR regulon, important for anaerobic survival and perhaps latent infection. The individual and collective roles of these sensors has b…	Mycobacterium tuberculosis H37Rv; Mycobacterium tuberculosis CDC1551	DRonA classified non-viable	NA
GSM422070	Expression profiling by array	GSE16811	GPL8768	dosSKO_log_1_hour_NO_rep4	The unique roles of DosT and DosS in DosR regulon induction and Mycobacterium tuberculosis dormancy (Submitter supplied) In Mycobacterium tuberculosis, the sensor kinases DosT and DosS activate the transcriptional regulator DosR, resulting in the induction of the DosR regulon, important for anaerobic survival and perhaps latent infection. The individual and collective roles of these sensors has b…	Mycobacterium tuberculosis H37Rv; Mycobacterium tuberculosis CDC1551	DRonA classified non-viable	NA
GSM422064	Expression profiling by array	GSE16811	GPL8768	dosSTKO_24_hour_Gaspak_rep1	The unique roles of DosT and DosS in DosR regulon induction and Mycobacterium tuberculosis dormancy (Submitter supplied) In Mycobacterium tuberculosis, the sensor kinases DosT and DosS activate the transcriptional regulator DosR, resulting in the induction of the DosR regulon, important for anaerobic survival and perhaps latent infection. The individual and collective roles of these sensors has b…	Mycobacterium tuberculosis H37Rv; Mycobacterium tuberculosis CDC1551	DRonA classified non-viable	NA
GSM422066	Expression profiling by array	GSE16811	GPL8768	dosSTKO_24_hour_Gaspak_rep3	The unique roles of DosT and DosS in DosR regulon induction and Mycobacterium tuberculosis dormancy (Submitter supplied) In Mycobacterium tuberculosis, the sensor kinases DosT and DosS activate the transcriptional regulator DosR, resulting in the induction of the DosR regulon, important for anaerobic survival and perhaps latent infection. The individual and collective roles of these sensors has b…	Mycobacterium tuberculosis H37Rv; Mycobacterium tuberculosis CDC1551	DRonA classified non-viable	NA
GSM422062	Expression profiling by array	GSE16811	GPL8768	dosSKO_24_hour_Gaspak_rep2	The unique roles of DosT and DosS in DosR regulon induction and Mycobacterium tuberculosis dormancy (Submitter supplied) In Mycobacterium tuberculosis, the sensor kinases DosT and DosS activate the transcriptional regulator DosR, resulting in the induction of the DosR regulon, important for anaerobic survival and perhaps latent infection. The individual and collective roles of these sensors has b…	Mycobacterium tuberculosis H37Rv; Mycobacterium tuberculosis CDC1551	DRonA classified non-viable	NA
GSM422068	Expression profiling by array	GSE16811	GPL8768	dosSKO_log_1_hour_NO_rep2	The unique roles of DosT and DosS in DosR regulon induction and Mycobacterium tuberculosis dormancy (Submitter supplied) In Mycobacterium tuberculosis, the sensor kinases DosT and DosS activate the transcriptional regulator DosR, resulting in the induction of the DosR regulon, important for anaerobic survival and perhaps latent infection. The individual and collective roles of these sensors has b…	Mycobacterium tuberculosis H37Rv; Mycobacterium tuberculosis CDC1551	DRonA classified non-viable	NA
GSM422069	Expression profiling by array	GSE16811	GPL8768	dosSKO_log_1_hour_NO_rep3	The unique roles of DosT and DosS in DosR regulon induction and Mycobacterium tuberculosis dormancy (Submitter supplied) In Mycobacterium tuberculosis, the sensor kinases DosT and DosS activate the transcriptional regulator DosR, resulting in the induction of the DosR regulon, important for anaerobic survival and perhaps latent infection. The individual and collective roles of these sensors has b…	Mycobacterium tuberculosis H37Rv; Mycobacterium tuberculosis CDC1551	DRonA classified non-viable	NA
GSM422046	Expression profiling by array	GSE16811	GPL8768	dosSTKO_RAD_day6_rep3	The unique roles of DosT and DosS in DosR regulon induction and Mycobacterium tuberculosis dormancy (Submitter supplied) In Mycobacterium tuberculosis, the sensor kinases DosT and DosS activate the transcriptional regulator DosR, resulting in the induction of the DosR regulon, important for anaerobic survival and perhaps latent infection. The individual and collective roles of these sensors has b…	Mycobacterium tuberculosis H37Rv; Mycobacterium tuberculosis CDC1551	DRonA classified non-viable	NA
GSM422042	Expression profiling by array	GSE16811	GPL8768	dosTKO_RAD_day6_rep2	The unique roles of DosT and DosS in DosR regulon induction and Mycobacterium tuberculosis dormancy (Submitter supplied) In Mycobacterium tuberculosis, the sensor kinases DosT and DosS activate the transcriptional regulator DosR, resulting in the induction of the DosR regulon, important for anaerobic survival and perhaps latent infection. The individual and collective roles of these sensors has b…	Mycobacterium tuberculosis H37Rv; Mycobacterium tuberculosis CDC1551	DRonA classified non-viable	NA
GSM422049	Expression profiling by array	GSE16811	GPL8768	dosSTKO+pdosT_RAD_day6_rep3	The unique roles of DosT and DosS in DosR regulon induction and Mycobacterium tuberculosis dormancy (Submitter supplied) In Mycobacterium tuberculosis, the sensor kinases DosT and DosS activate the transcriptional regulator DosR, resulting in the induction of the DosR regulon, important for anaerobic survival and perhaps latent infection. The individual and collective roles of these sensors has b…	Mycobacterium tuberculosis H37Rv; Mycobacterium tuberculosis CDC1551	DRonA classified non-viable	NA
GSM422045	Expression profiling by array	GSE16811	GPL8768	dosSTKO_RAD_day6_rep2	The unique roles of DosT and DosS in DosR regulon induction and Mycobacterium tuberculosis dormancy (Submitter supplied) In Mycobacterium tuberculosis, the sensor kinases DosT and DosS activate the transcriptional regulator DosR, resulting in the induction of the DosR regulon, important for anaerobic survival and perhaps latent infection. The individual and collective roles of these sensors has b…	Mycobacterium tuberculosis H37Rv; Mycobacterium tuberculosis CDC1551	DRonA classified non-viable	NA
GSM422043	Expression profiling by array	GSE16811	GPL8768	dosTKO_RAD_day6_rep3	The unique roles of DosT and DosS in DosR regulon induction and Mycobacterium tuberculosis dormancy (Submitter supplied) In Mycobacterium tuberculosis, the sensor kinases DosT and DosS activate the transcriptional regulator DosR, resulting in the induction of the DosR regulon, important for anaerobic survival and perhaps latent infection. The individual and collective roles of these sensors has b…	Mycobacterium tuberculosis H37Rv; Mycobacterium tuberculosis CDC1551	DRonA classified non-viable	NA
GSM422041	Expression profiling by array	GSE16811	GPL8768	dosTKO_RAD_day6_rep1	The unique roles of DosT and DosS in DosR regulon induction and Mycobacterium tuberculosis dormancy (Submitter supplied) In Mycobacterium tuberculosis, the sensor kinases DosT and DosS activate the transcriptional regulator DosR, resulting in the induction of the DosR regulon, important for anaerobic survival and perhaps latent infection. The individual and collective roles of these sensors has b…	Mycobacterium tuberculosis H37Rv; Mycobacterium tuberculosis CDC1551	DRonA classified non-viable	NA
GSM422048	Expression profiling by array	GSE16811	GPL8768	dosSTKO+pdosT_RAD_day6_rep2	The unique roles of DosT and DosS in DosR regulon induction and Mycobacterium tuberculosis dormancy (Submitter supplied) In Mycobacterium tuberculosis, the sensor kinases DosT and DosS activate the transcriptional regulator DosR, resulting in the induction of the DosR regulon, important for anaerobic survival and perhaps latent infection. The individual and collective roles of these sensors has b…	Mycobacterium tuberculosis H37Rv; Mycobacterium tuberculosis CDC1551	DRonA classified non-viable	NA
GSM422054	Expression profiling by array	GSE16811	GPL8768	dosSKO_4_hour_Gaspak_rep2	The unique roles of DosT and DosS in DosR regulon induction and Mycobacterium tuberculosis dormancy (Submitter supplied) In Mycobacterium tuberculosis, the sensor kinases DosT and DosS activate the transcriptional regulator DosR, resulting in the induction of the DosR regulon, important for anaerobic survival and perhaps latent infection. The individual and collective roles of these sensors has b…	Mycobacterium tuberculosis H37Rv; Mycobacterium tuberculosis CDC1551	DRonA classified non-viable	NA
GSM422050	Expression profiling by array	GSE16811	GPL8768	dosTKO_4_hour_Gaspak_rep1	The unique roles of DosT and DosS in DosR regulon induction and Mycobacterium tuberculosis dormancy (Submitter supplied) In Mycobacterium tuberculosis, the sensor kinases DosT and DosS activate the transcriptional regulator DosR, resulting in the induction of the DosR regulon, important for anaerobic survival and perhaps latent infection. The individual and collective roles of these sensors has b…	Mycobacterium tuberculosis H37Rv; Mycobacterium tuberculosis CDC1551	DRonA classified non-viable	NA
GSM422044	Expression profiling by array	GSE16811	GPL8768	dosSTKO_RAD_day6_rep1	The unique roles of DosT and DosS in DosR regulon induction and Mycobacterium tuberculosis dormancy (Submitter supplied) In Mycobacterium tuberculosis, the sensor kinases DosT and DosS activate the transcriptional regulator DosR, resulting in the induction of the DosR regulon, important for anaerobic survival and perhaps latent infection. The individual and collective roles of these sensors has b…	Mycobacterium tuberculosis H37Rv; Mycobacterium tuberculosis CDC1551	DRonA classified non-viable	NA
GSM422063	Expression profiling by array	GSE16811	GPL8768	dosSKO_24_hour_Gaspak_rep3	The unique roles of DosT and DosS in DosR regulon induction and Mycobacterium tuberculosis dormancy (Submitter supplied) In Mycobacterium tuberculosis, the sensor kinases DosT and DosS activate the transcriptional regulator DosR, resulting in the induction of the DosR regulon, important for anaerobic survival and perhaps latent infection. The individual and collective roles of these sensors has b…	Mycobacterium tuberculosis H37Rv; Mycobacterium tuberculosis CDC1551	DRonA classified non-viable	NA
GSM422047	Expression profiling by array	GSE16811	GPL8768	dosSTKO+pdosT_RAD_day6_rep1	The unique roles of DosT and DosS in DosR regulon induction and Mycobacterium tuberculosis dormancy (Submitter supplied) In Mycobacterium tuberculosis, the sensor kinases DosT and DosS activate the transcriptional regulator DosR, resulting in the induction of the DosR regulon, important for anaerobic survival and perhaps latent infection. The individual and collective roles of these sensors has b…	Mycobacterium tuberculosis H37Rv; Mycobacterium tuberculosis CDC1551	DRonA classified non-viable	NA
GSM422039	Expression profiling by array	GSE16811	GPL8768	dosSKO_RAD_day6_rep2	The unique roles of DosT and DosS in DosR regulon induction and Mycobacterium tuberculosis dormancy (Submitter supplied) In Mycobacterium tuberculosis, the sensor kinases DosT and DosS activate the transcriptional regulator DosR, resulting in the induction of the DosR regulon, important for anaerobic survival and perhaps latent infection. The individual and collective roles of these sensors has b…	Mycobacterium tuberculosis H37Rv; Mycobacterium tuberculosis CDC1551	DRonA classified non-viable	NA
GSM422065	Expression profiling by array	GSE16811	GPL8768	dosSTKO_24_hour_Gaspak_rep2	The unique roles of DosT and DosS in DosR regulon induction and Mycobacterium tuberculosis dormancy (Submitter supplied) In Mycobacterium tuberculosis, the sensor kinases DosT and DosS activate the transcriptional regulator DosR, resulting in the induction of the DosR regulon, important for anaerobic survival and perhaps latent infection. The individual and collective roles of these sensors has b…	Mycobacterium tuberculosis H37Rv; Mycobacterium tuberculosis CDC1551	DRonA classified non-viable	NA
GSM422067	Expression profiling by array	GSE16811	GPL8768	dosSKO_log_1_hour_NO_rep1	The unique roles of DosT and DosS in DosR regulon induction and Mycobacterium tuberculosis dormancy (Submitter supplied) In Mycobacterium tuberculosis, the sensor kinases DosT and DosS activate the transcriptional regulator DosR, resulting in the induction of the DosR regulon, important for anaerobic survival and perhaps latent infection. The individual and collective roles of these sensors has b…	Mycobacterium tuberculosis H37Rv; Mycobacterium tuberculosis CDC1551	DRonA classified non-viable	NA
GSM422038	Expression profiling by array	GSE16811	GPL8768	dosSKO_RAD_day6_rep1	The unique roles of DosT and DosS in DosR regulon induction and Mycobacterium tuberculosis dormancy (Submitter supplied) In Mycobacterium tuberculosis, the sensor kinases DosT and DosS activate the transcriptional regulator DosR, resulting in the induction of the DosR regulon, important for anaerobic survival and perhaps latent infection. The individual and collective roles of these sensors has b…	Mycobacterium tuberculosis CDC1551; Mycobacterium tuberculosis H37Rv	DRonA classified non-viable	NA
GSM422040	Expression profiling by array	GSE16811	GPL8768	dosSKO_RAD_day6_rep3	The unique roles of DosT and DosS in DosR regulon induction and Mycobacterium tuberculosis dormancy (Submitter supplied) In Mycobacterium tuberculosis, the sensor kinases DosT and DosS activate the transcriptional regulator DosR, resulting in the induction of the DosR regulon, important for anaerobic survival and perhaps latent infection. The individual and collective roles of these sensors has b…	Mycobacterium tuberculosis CDC1551; Mycobacterium tuberculosis H37Rv	DRonA classified non-viable	NA
GSM422058	Expression profiling by array	GSE16811	GPL8768	dosTKO_24_hour_Gaspak_rep1	The unique roles of DosT and DosS in DosR regulon induction and Mycobacterium tuberculosis dormancy (Submitter supplied) In Mycobacterium tuberculosis, the sensor kinases DosT and DosS activate the transcriptional regulator DosR, resulting in the induction of the DosR regulon, important for anaerobic survival and perhaps latent infection. The individual and collective roles of these sensors has b…	Mycobacterium tuberculosis CDC1551; Mycobacterium tuberculosis H37Rv	DRonA classified non-viable	NA
GSM422057	Expression profiling by array	GSE16811	GPL8768	dosSTKO_4_hour_Gaspak_rep3	The unique roles of DosT and DosS in DosR regulon induction and Mycobacterium tuberculosis dormancy (Submitter supplied) In Mycobacterium tuberculosis, the sensor kinases DosT and DosS activate the transcriptional regulator DosR, resulting in the induction of the DosR regulon, important for anaerobic survival and perhaps latent infection. The individual and collective roles of these sensors has b…	Mycobacterium tuberculosis H37Rv; Mycobacterium tuberculosis CDC1551	DRonA classified non-viable	NA
GSM422056	Expression profiling by array	GSE16811	GPL8768	dosSTKO_4_hour_Gaspak_rep2	The unique roles of DosT and DosS in DosR regulon induction and Mycobacterium tuberculosis dormancy (Submitter supplied) In Mycobacterium tuberculosis, the sensor kinases DosT and DosS activate the transcriptional regulator DosR, resulting in the induction of the DosR regulon, important for anaerobic survival and perhaps latent infection. The individual and collective roles of these sensors has b…	Mycobacterium tuberculosis H37Rv; Mycobacterium tuberculosis CDC1551	DRonA classified non-viable	NA
GSM422051	Expression profiling by array	GSE16811	GPL8768	dosTKO_4_hour_Gaspak_rep2	The unique roles of DosT and DosS in DosR regulon induction and Mycobacterium tuberculosis dormancy (Submitter supplied) In Mycobacterium tuberculosis, the sensor kinases DosT and DosS activate the transcriptional regulator DosR, resulting in the induction of the DosR regulon, important for anaerobic survival and perhaps latent infection. The individual and collective roles of these sensors has b…	Mycobacterium tuberculosis H37Rv; Mycobacterium tuberculosis CDC1551	DRonA classified non-viable	NA
GSM422053	Expression profiling by array	GSE16811	GPL8768	dosSKO_4_hour_Gaspak_rep1	The unique roles of DosT and DosS in DosR regulon induction and Mycobacterium tuberculosis dormancy (Submitter supplied) In Mycobacterium tuberculosis, the sensor kinases DosT and DosS activate the transcriptional regulator DosR, resulting in the induction of the DosR regulon, important for anaerobic survival and perhaps latent infection. The individual and collective roles of these sensors has b…	Mycobacterium tuberculosis H37Rv; Mycobacterium tuberculosis CDC1551	DRonA classified non-viable	NA
GSM422055	Expression profiling by array	GSE16811	GPL8768	dosSTKO_4_hour_Gaspak_rep1	The unique roles of DosT and DosS in DosR regulon induction and Mycobacterium tuberculosis dormancy (Submitter supplied) In Mycobacterium tuberculosis, the sensor kinases DosT and DosS activate the transcriptional regulator DosR, resulting in the induction of the DosR regulon, important for anaerobic survival and perhaps latent infection. The individual and collective roles of these sensors has b…	Mycobacterium tuberculosis H37Rv; Mycobacterium tuberculosis CDC1551	DRonA classified non-viable	NA
GSM422060	Expression profiling by array	GSE16811	GPL8768	dosTKO_24_hour_Gaspak_rep3	The unique roles of DosT and DosS in DosR regulon induction and Mycobacterium tuberculosis dormancy (Submitter supplied) In Mycobacterium tuberculosis, the sensor kinases DosT and DosS activate the transcriptional regulator DosR, resulting in the induction of the DosR regulon, important for anaerobic survival and perhaps latent infection. The individual and collective roles of these sensors has b…	Mycobacterium tuberculosis H37Rv; Mycobacterium tuberculosis CDC1551	DRonA classified non-viable	NA
GSM422059	Expression profiling by array	GSE16811	GPL8768	dosTKO_24_hour_Gaspak_rep2	The unique roles of DosT and DosS in DosR regulon induction and Mycobacterium tuberculosis dormancy (Submitter supplied) In Mycobacterium tuberculosis, the sensor kinases DosT and DosS activate the transcriptional regulator DosR, resulting in the induction of the DosR regulon, important for anaerobic survival and perhaps latent infection. The individual and collective roles of these sensors has b…	Mycobacterium tuberculosis H37Rv; Mycobacterium tuberculosis CDC1551	DRonA classified non-viable	NA
GSM422052	Expression profiling by array	GSE16811	GPL8768	dosTKO_4_hour_Gaspak_rep3	The unique roles of DosT and DosS in DosR regulon induction and Mycobacterium tuberculosis dormancy (Submitter supplied) In Mycobacterium tuberculosis, the sensor kinases DosT and DosS activate the transcriptional regulator DosR, resulting in the induction of the DosR regulon, important for anaerobic survival and perhaps latent infection. The individual and collective roles of these sensors has b…	Mycobacterium tuberculosis H37Rv; Mycobacterium tuberculosis CDC1551	DRonA classified non-viable	NA
GSM431501	Expression profiling by array	GSE17232	GPL8893	Mtb isolate 3 versus isolate 20	Genomic comparison of M. tuberculosis PDIM spontaneous mutants (Submitter supplied) Genomic comparisons among PDIM positive and negative isolates. Standard in vitro exponential phase cultures of M. tuberculosis H37Rv ATCC27294 were plated on 7H11 plates. Individual colonies were sub-cultured in 7H9 broth and metabolically labeled with [14C] propionic acid. The apolar lipid fraction was then extra…	Mycobacterium tuberculosis	DRonA classified non-viable	NA
GSM431500	Expression profiling by array	GSE17232	GPL8893	Mtb isolate 20 versus isolate 3	Genomic comparison of M. tuberculosis PDIM spontaneous mutants (Submitter supplied) Genomic comparisons among PDIM positive and negative isolates. Standard in vitro exponential phase cultures of M. tuberculosis H37Rv ATCC27294 were plated on 7H11 plates. Individual colonies were sub-cultured in 7H9 broth and metabolically labeled with [14C] propionic acid. The apolar lipid fraction was then extra…	Mycobacterium tuberculosis	DRonA classified non-viable	NA
GSM431499	Expression profiling by array	GSE17232	GPL8893	Mtb isolate 4 versus isolate 8	Genomic comparison of M. tuberculosis PDIM spontaneous mutants (Submitter supplied) Genomic comparisons among PDIM positive and negative isolates. Standard in vitro exponential phase cultures of M. tuberculosis H37Rv ATCC27294 were plated on 7H11 plates. Individual colonies were sub-cultured in 7H9 broth and metabolically labeled with [14C] propionic acid. The apolar lipid fraction was then extra…	Mycobacterium tuberculosis	DRonA classified non-viable	NA
GSM431498	Expression profiling by array	GSE17232	GPL8893	Mtb isolate 8 versus isolate 4	Genomic comparison of M. tuberculosis PDIM spontaneous mutants (Submitter supplied) Genomic comparisons among PDIM positive and negative isolates. Standard in vitro exponential phase cultures of M. tuberculosis H37Rv ATCC27294 were plated on 7H11 plates. Individual colonies were sub-cultured in 7H9 broth and metabolically labeled with [14C] propionic acid. The apolar lipid fraction was then extra…	Mycobacterium tuberculosis	DRonA classified non-viable	NA
GSM431509	Expression profiling by array	GSE17234	GPL8893	Mtb isolate 9 versus isolate 8	Transcriptional profile comparison of M. tuberculosis PDIM spontaneous mutants (Submitter supplied) Transcriptional profile comparison among PDIM positive and negative isolates. Standard in vitro exponential phase cultures of M. tuberculosis H37Rv ATCC27294 were plated on 7H11 plates. Individual colonies were sub-cultured in 7H9 broth and metabolically labeled with [14C] propionic acid. The apola…	Mycobacterium tuberculosis	DRonA classified non-viable	NA
GSM431508	Expression profiling by array	GSE17234	GPL8893	Mtb isolate 8 versus isolate 9	Transcriptional profile comparison of M. tuberculosis PDIM spontaneous mutants (Submitter supplied) Transcriptional profile comparison among PDIM positive and negative isolates. Standard in vitro exponential phase cultures of M. tuberculosis H37Rv ATCC27294 were plated on 7H11 plates. Individual colonies were sub-cultured in 7H9 broth and metabolically labeled with [14C] propionic acid. The apola…	Mycobacterium tuberculosis	DRonA classified non-viable	NA
GSM431513	Expression profiling by array	GSE17234	GPL8893	Mtb isolate 10 versus isolate 8 rep_2	Transcriptional profile comparison of M. tuberculosis PDIM spontaneous mutants (Submitter supplied) Transcriptional profile comparison among PDIM positive and negative isolates. Standard in vitro exponential phase cultures of M. tuberculosis H37Rv ATCC27294 were plated on 7H11 plates. Individual colonies were sub-cultured in 7H9 broth and metabolically labeled with [14C] propionic acid. The apola…	Mycobacterium tuberculosis	DRonA classified non-viable	NA
GSM431510	Expression profiling by array	GSE17234	GPL8893	Mtb isolate 8 versus isolate 10	Transcriptional profile comparison of M. tuberculosis PDIM spontaneous mutants (Submitter supplied) Transcriptional profile comparison among PDIM positive and negative isolates. Standard in vitro exponential phase cultures of M. tuberculosis H37Rv ATCC27294 were plated on 7H11 plates. Individual colonies were sub-cultured in 7H9 broth and metabolically labeled with [14C] propionic acid. The apola…	Mycobacterium tuberculosis	DRonA classified non-viable	NA
GSM431511	Expression profiling by array	GSE17234	GPL8893	Mtb isolate 10 versus isolate 8	Transcriptional profile comparison of M. tuberculosis PDIM spontaneous mutants (Submitter supplied) Transcriptional profile comparison among PDIM positive and negative isolates. Standard in vitro exponential phase cultures of M. tuberculosis H37Rv ATCC27294 were plated on 7H11 plates. Individual colonies were sub-cultured in 7H9 broth and metabolically labeled with [14C] propionic acid. The apola…	Mycobacterium tuberculosis	DRonA classified non-viable	NA
GSM431512	Expression profiling by array	GSE17234	GPL8893	Mtb isolate 8 versus isolate 10 rep_2	Transcriptional profile comparison of M. tuberculosis PDIM spontaneous mutants (Submitter supplied) Transcriptional profile comparison among PDIM positive and negative isolates. Standard in vitro exponential phase cultures of M. tuberculosis H37Rv ATCC27294 were plated on 7H11 plates. Individual colonies were sub-cultured in 7H9 broth and metabolically labeled with [14C] propionic acid. The apola…	Mycobacterium tuberculosis	DRonA classified non-viable	NA
GSM434759	Expression profiling by array	GSE17424	GPL8951	H37Rv 48h 50uM vs. H37Rv 48h control FS T7	Cellular active small molecule inhibitors of Mycobacterium tuberculosis by NMR fragment screen (Submitter supplied) Cellular active small molecule inhibitors of Mycobacterium tuberculosis by NMR fragment screen.	Mycobacterium tuberculosis H37Rv	DRonA classified non-viable	NA
GSM434764	Expression profiling by array	GSE17424	GPL8951	H37Rv 48h 50uM vs. H37Rv 48h control WTA Klenow indirect	Cellular active small molecule inhibitors of Mycobacterium tuberculosis by NMR fragment screen (Submitter supplied) Cellular active small molecule inhibitors of Mycobacterium tuberculosis by NMR fragment screen.	Mycobacterium tuberculosis H37Rv	DRonA classified non-viable	NA
GSM434765	Expression profiling by array	GSE17424	GPL8951	H37Rv 48h control vs. H37Rv 48h 50uM WTA Klenow indirect	Cellular active small molecule inhibitors of Mycobacterium tuberculosis by NMR fragment screen (Submitter supplied) Cellular active small molecule inhibitors of Mycobacterium tuberculosis by NMR fragment screen.	Mycobacterium tuberculosis H37Rv	DRonA classified non-viable	NA
GSM434766	Expression profiling by array	GSE17424	GPL8951	H37Rv 48h 100uM vs. H37Rv 48h control WTA Bioprime indirect	Cellular active small molecule inhibitors of Mycobacterium tuberculosis by NMR fragment screen (Submitter supplied) Cellular active small molecule inhibitors of Mycobacterium tuberculosis by NMR fragment screen.	Mycobacterium tuberculosis H37Rv	DRonA classified non-viable	NA
GSM434767	Expression profiling by array	GSE17424	GPL8951	H37Rv 48h control vs. H37Rv 48h 100uM WTA Bioprime indirect	Cellular active small molecule inhibitors of Mycobacterium tuberculosis by NMR fragment screen (Submitter supplied) Cellular active small molecule inhibitors of Mycobacterium tuberculosis by NMR fragment screen.	Mycobacterium tuberculosis H37Rv	DRonA classified non-viable	NA
GSM434760	Expression profiling by array	GSE17424	GPL8951	H37Rv 48h control vs. H37Rv 48h 50uM FS T7	Cellular active small molecule inhibitors of Mycobacterium tuberculosis by NMR fragment screen (Submitter supplied) Cellular active small molecule inhibitors of Mycobacterium tuberculosis by NMR fragment screen.	Mycobacterium tuberculosis H37Rv	DRonA classified non-viable	NA
GSM434761	Expression profiling by array	GSE17424	GPL8951	H37Rv 48h 100uM vs. H37Rv 48h control FS T7	Cellular active small molecule inhibitors of Mycobacterium tuberculosis by NMR fragment screen (Submitter supplied) Cellular active small molecule inhibitors of Mycobacterium tuberculosis by NMR fragment screen.	Mycobacterium tuberculosis H37Rv	DRonA classified non-viable	NA
GSM434763	Expression profiling by array	GSE17424	GPL8951	H37Rv 48h control vs. H37Rv 48h 100uM FS T7	Cellular active small molecule inhibitors of Mycobacterium tuberculosis by NMR fragment screen (Submitter supplied) Cellular active small molecule inhibitors of Mycobacterium tuberculosis by NMR fragment screen.	Mycobacterium tuberculosis H37Rv	DRonA classified non-viable	NA
GSM438221	Expression profiling by array	GSE17587	GPL5774	Replicate 1	M. tuberculosis transcriptional profile of delta pepD strain vs wild-type strain (Submitter supplied) pepD is regulated by a 2CS, MprAB, and impacts upon the regulation of sigE, an important M.tb sigma factor. Here we examine the global impact of gene regulation in a delta pepD mutant strain.	Mycobacterium tuberculosis	DRonA classified non-viable	NA
GSM438225	Expression profiling by array	GSE17587	GPL5774	Replicate 3	M. tuberculosis transcriptional profile of delta pepD strain vs wild-type strain (Submitter supplied) pepD is regulated by a 2CS, MprAB, and impacts upon the regulation of sigE, an important M.tb sigma factor. Here we examine the global impact of gene regulation in a delta pepD mutant strain.	Mycobacterium tuberculosis	DRonA classified non-viable	NA
GSM438224	Expression profiling by array	GSE17587	GPL5774	Dye-Flip Replicate 2	M. tuberculosis transcriptional profile of delta pepD strain vs wild-type strain (Submitter supplied) pepD is regulated by a 2CS, MprAB, and impacts upon the regulation of sigE, an important M.tb sigma factor. Here we examine the global impact of gene regulation in a delta pepD mutant strain.	Mycobacterium tuberculosis	DRonA classified non-viable	NA
[truncated: 2,428 more rows]
